# Supplementary material for: Analysis of Fbox substrate adapter proteins using ProteoSync, a program for projection of evolutionary conservation onto protein atomic coordinates
Source: Comput Struct Biotechnol J. 2025 Sep 11;27:4026–39. doi: 10.1016/j.csbj.2025.09.012 (PMC12475580; doi:10.1016/j.csbj.2025.09.012)
Supplement: Supplementary file 6 — Supplementary material [file mmc6.txt]

Lower % identity threshold: 40
Upper % identity threshold: 100
% length variability threshold: 20

The following species/groups were manually excluded from the search: 
   - Lytechinus_variegatus
   - Eptatretus_burgeri

Acanthaster_planci_[50]             MDLDKFNVWQDQLVKTFKDELDDEQRCATLDRLISSCGAKQLGHLSTKLE 50
Patiria_miniata_[50]                MDCDKFNVWRDQLVKTFESDLDDEQRCGTLDHLIAACGAKQLGHLATKLE 50
Canis_lupus_[100]                   MERKDFETWLDNISVTFLS-LTDLQKNETLDHLISLSGAVQLRHLSNNLE 49
Felis_catus_[100]                   MERKDFETWLDNISVTFLS-LTDLQKNETLDHLISLSGAVQLRHLSNNLE 49
Orcinus_orca_[100]                  MERKDFETWLDNISVTFLS-LTDLQKNETLDHLISLSGAVQLRHLSNNLE 49
Ursus_arctos_[100]                  MERKDFETWLDNISVTFLS-LTDLQKNETLDHLISLSGAVQLRHLSNNLE 49
Homo_sapiens_[100]                  MERKDFETWLDNISVTFLS-LTDLQKNETLDHLISLSGAVQLRHLSNNLE 49
QUERY_SEQUENCE                      MERKDFETWLDNISVTFLS-LTDLQKNETLDHLISLSGAVQLRHLSNNLE 49
Bos_taurus_[99]                     MERKDFETWLDNISVTFLS-LTDLQKNETLDHLISLSGAVQLRHLSNNLE 49
Equus_caballus_[99]                 MERKDFETWLDNISVTFLS-LTDLQKNETLDHLISLSGAVQLRHLSNNLE 49
Myotis_myotis_[99]                  MERKDFETWLDNISVTFLS-LTDLQKNETLDHLISLSGAVQLRHLSNNLE 49
Neosciurus_carolinensis_[99]        MERKDFETWLDNISVTFLS-LTDLQKNETLDHLISLSGAVQLRHLSNNLE 49
Rattus_norvegicus_[99]              MERKDFETWLDNISVTFLS-LTDLQKNETLDHLISLSGAVQLRHLSNNLE 49
Mus_musculus_[99]                   MERKDFETWLDNISVTFLS-LTDLQKNETLDHLISLSGAVQLRHLSNNLE 49
Macaca_mulatta_[99]                 MERKDFETWLDNISVTFLS-LTDLQKNETLDHLISLSGAVQLRHLSNNLE 49
Sus_scrofa_[92]                     MERKDFETWLDNISVTFLS-LTDLQKNETLDHLISLSGAVQLRHLSNNLE 49
Monodelphis_domestica_[97]          MERKDFETWLDNISVTFLS-LTDLQKNESLDHLISLSGAIQLRHLSNNLE 49
Columba_livia_[95]                  MEKKDFEAWLDNISITFLS-LTDLQKNETLDHLISLSGAVQLRHLSNNLE 49
Taeniopygia_guttata_[94]            MEKKDFEAWLDNISIAFLS-LTDLQKNETLDHLISLSGAVQLRHLSNNLE 49
Gallus_gallus_[94]                  MEKKDFEAWLDNISITFLS-LTDLQKNETLDHLISLSGAVQLRHLSNNLE 49
Trachemys_scripta_elegans_[95]      MEKKDFEAWLDNISVTFLS-LTDLQKNETLDHLISLSGAVQLRHLSNNLE 49
Pogona_vitticeps_[94]               MERKDFEAWLDRISVTFLS-LTDLQKNETLDHLIGLSGAAQLRHLSSHLE 49
Crotalus_tigris_[92]                MERKDFEAWLENLSATFLS-LTDLQRNEALDDLISLSGAAQLRHLSNSLE 49
Xenopus_laevis_[89]                 MEKKDFEVWLENLSATFYT-LTDLQKNETLDHLISLSGAVQLRHLSNNLE 49
Xenopus_tropicalis_[89]             MEKKDFEAWLENLSASFYT-LTDLQKNETLDHLISLSGAVQLRHLSNNLE 49
Geotrypetes_seraphini_[92]          MEKKDFEQWLENISITFLS-LTDSEKNETLDHLISLSGAVQLRHLSNNLE 49
Protopterus_annectens_[87]          MEKKDFEAWLETISVTFLS-VNDSQKNETLDHLISLSGAAQLRHLSNNLE 49
Latimeria_chalumnae_[87]            MEKKDFKTWLENISNTFVS-LSESQKNETLDHLISLSGAVQLRHLSNNLE 49
Callorhinchus_milii_[84]            MERKDFNAWLESLSGTFVS-LTDSQKNESLDHLISLSGAVQLRHLSNNLE 49
Scyliorhinus_torazame_[83]          MERKDFNAWLETLSSTFIT-LTETQKNETLDHLISLSGAVQLRHLSNNLE 49
Takifugu_rubripes_[82]              MEKAAFEGWLESVSTTFLS-LNDQQRNQSLDHLISLSGAEQLRHLSNGLE 49
Cynoglossus_semilaevis_[81]         MEKAAFEGWLESVSATFIT-LNDQERNQSLDHLISLSGAAQLRHLSNGLE 49
Salmo_salar_[81]                    MEKAVFEGWLESVSASFLS-LSDQQRNQSLDQLISLSNAVQLRHLSNGLE 49
Oncorhynchus_nerka_[81]             MEKAVFEGWLESVSASFLS-LSDQQRNQSLDQLISLSNAVQLRHLSNGLE 49
Danio_rerio_[79]                    MEKVAFEGWLESVSTSFLV-LSDQQRNQTLDHLISLSGAAQLRHLSNGLE 49
Anguilla_anguilla_[84]              MEKKAFEGWLESVSASFLT-LTDQQKNQSLDHLIGLSGAAQLRHLSNSLE 49
Petromyzon_marinus_[69]             MEGCEFESWLQQVSRGFVS-LSDGQRNAVLDVLIASSGPTQLRHLSTQLE 49
Branchiostoma_floridae_[59]         -EANEFKSWLSQLSRDFSD-LDDKQRNETLDLLIATSGASQLSHLSTKLE 48
Branchiostoma_lanceolatum_[59]      -EANEFKSWLSQLSRDFSD-LDDKQRNETLDLLIATSGASQLSHLSTKLE 48
Stylophora_pistillata_[48]          FEDSGFSLWLKTFCDTFST-LPDGQKNSTIEGIIDSCGPEQLRFLSTKLE 49
Nematostella_vectensis_[47]         ---KIFETWLQKFCDSFVK-LTDTQKNCTIERLIPQCGPEQLRLLSTKLE 46
ALPHAFOLD STRUCTURE:                --AAAAAAAAAAAAAAAA- --AAAAAAAAAAAAAA--AAAAAAAAAAAA
% sequences matching query:         ▇▇▂▅▄█▆▂█▇▃▃▃▇▂▅█▄▅ ▇▄▇▃▇▅▇▅▅▇▇▅▇█▆▆▇▇▇▄██▇▇█▇▆▄██
                                         *. * . .   *   : : ::   :: :*  ... **  *:. **

Acanthaster_planci_[50]             GLVKRDFLHLLPVELGNYLLAWLDAETLCRCCLVNRHWNKMVNSCAAAWQ 100
Patiria_miniata_[50]                GLVKRDFLHLLPAELGNYLLAWLDAETLCRCCLVNRHWNKMVNGCAAAWQ 100
Canis_lupus_[100]                   TLLKRDFLKLLPLELSFYLLKWLDPQTLLTCCLVSKQWNKVISACTEVWQ 99
Felis_catus_[100]                   TLLKRDFLKLLPLELSFYLLKWLDPQTLLTCCLVSKQWNKVISACTEVWQ 99
Orcinus_orca_[100]                  TLLKRDFLKLLPLELSFYLLKWLDPQTLLTCCLVSKQWNKVISACTEVWQ 99
Ursus_arctos_[100]                  TLLKRDFLKLLPLELSFYLLKWLDPQTLLTCCLVSKQWNKVISACTEVWQ 99
Homo_sapiens_[100]                  TLLKRDFLKLLPLELSFYLLKWLDPQTLLTCCLVSKQWNKVISACTEVWQ 99
QUERY_SEQUENCE                      TLLKRDFLKLLPLELSFYLLKWLDPQTLLTCCLVSKQWNKVISACTEVWQ 99
Bos_taurus_[99]                     TLLKRDFLKLLPLELSFYLLKWLDPQTLLTCCLVSKQWNKVISACTEVWQ 99
Equus_caballus_[99]                 TLLKRDFLKLLPLELSFYLLKWLDPQTLLTCCLVSKQWNKVISACTEVWQ 99
Myotis_myotis_[99]                  TLLKRDFLKLLPLELSFYLLKWLDPQTLLTCCLVSKQWNKVISACTEVWQ 99
Neosciurus_carolinensis_[99]        TLLKRDFLKLLPLELSFYLLKWLDPQTLLTCCLVSKQWNKVISACTEVWQ 99
Rattus_norvegicus_[99]              TLLKRDFLKLLPLELSFYLLKWLDPQTLLTCCLVSKQWNKVISACTEVWQ 99
Mus_musculus_[99]                   TLLKRDFLKLLPLELSFYLLKWLDPQTLLTCCLVSKQWNKVISACTEVWQ 99
Macaca_mulatta_[99]                 TLLKRDFLKLLPLELSFYLLKWLDPQTLLTCCLVSKQWNKVISACTEVWQ 99
Sus_scrofa_[92]                     TLLKRDFLKLLPLELSFYLLKWLDPQTLLTCCLVSKQWNKVISACTEVWQ 99
Monodelphis_domestica_[97]          TLLKRDFLKLLPLELSFYLLKWLDPQTLLTCCLVSKQWNKVISACTEVWQ 99
Columba_livia_[95]                  ILLKRDFLKLLPLELSFYLLKWLDPQTLLTCCLVSKQWNKVISACTEVWQ 99
Taeniopygia_guttata_[94]            ILLKRDFLKLLPLELSFYLLKWLDPQTLLTCCLVSKQWNKVISACTEVWQ 99
Gallus_gallus_[94]                  ILLKRDFLKLLPLELSFYLLKWLDPHTLLTCCLVSKQWNKVISACTEVWQ 99
Trachemys_scripta_elegans_[95]      ILLKRDFLKLLPLELSFYLLKWLDPQTLLTCCLVSKQWNKVISACTEVWQ 99
Pogona_vitticeps_[94]               TLLKRDFLKLLPLELSFYLLKWLDPQTLLTCCLVSKQWNKVISACMEVWQ 99
Crotalus_tigris_[92]                TLLKRDFLKLLPLELSFYLLKWLDPRTLLTCCLVSKQWNKVISACLEVWQ 99
Xenopus_laevis_[89]                 TLLKRDFLRLLPLELSFYLLKWLDPQTLLTCCLVSKQWNKVISACTEVWQ 99
Xenopus_tropicalis_[89]             TLLKRDFLRLLPLELSFYLLKWLDPQTLLTCCLVSKQWNKVISACTEVWQ 99
Geotrypetes_seraphini_[92]          TLLKRDFLKLLPLELSFYLLKWLDPQTLLTCCLVSKQWNKVISACTEVWQ 99
Protopterus_annectens_[87]          TLLKRDFLKLLPLELSFYLLKWLDPKTLLICCLVCKQWNKVVGACTEVWQ 99
Latimeria_chalumnae_[87]            TLLKRDFLRLLPLELSFYLLKWLDPQTLLTCCLVCKQWNKVISACTEVWQ 99
Callorhinchus_milii_[84]            TLLKRDFLKLLPLELGFYLLKWLDPPTLLTCCLVCKQWNKVISACTEVWQ 99
Scyliorhinus_torazame_[83]          TLLKRDFLKLLPLELGFYLLKWLDPSTLLNCCSVCKQWNKVISACTEVWQ 99
Takifugu_rubripes_[82]              TLLKRDFLRLLPLELAFYLMRWLDPETLLTCCLVCKQWNKVISSCTEVWQ 99
Cynoglossus_semilaevis_[81]         VLLKRDFLRLLPLELAFYVLHWLDPQTLLTCCLVCKEWNKVISSCTEVWQ 99
Salmo_salar_[81]                    ALLKRDFLRLLPLELTFYLLRWLDPQTLLTCCLVCKQWNKVISACTEVWQ 99
Oncorhynchus_nerka_[81]             ALLKRDFLRLLPLELTFYLLRWLDPQTLLTCCLVCKQWNKVISACTEVWQ 99
Danio_rerio_[79]                    ALLKRDFLRLLPLELAFYLLRWLDPQTLLTCCLVCKQWNKVINGCTEVWQ 99
Anguilla_anguilla_[84]              TLLKRDFLKLLPLELTFYLLRWLDPKTLLTCCLVCKQWNKAINTCTEVWQ 99
Petromyzon_marinus_[69]             SLLKRDFLRLLPLELSFHLLKWLDPRSLLTCCLVCRSWNKVVNGCSEVWL 99
Branchiostoma_floridae_[59]         TLLKRDFLRLLPLELSFYLCTFLDPKTLLRCCAVSKQWNKVVSGCSQAWY 98
Branchiostoma_lanceolatum_[59]      TLLKRDFLRLLPLELSFYLCTFLDPKTLLRCCVVSKQWNKVVSGCSQAWY 98
Stylophora_pistillata_[48]          TLVKRDYLKCLPLELSFHVLKWLDPVSLCKCCLVSKKWNKVILSCDDVWQ 99
Nematostella_vectensis_[47]         ILVKRDFFKSLPLELGFHILKWLDVRSLCICCLVCKTWNKVISSCHDVWH 96
ALPHAFOLD STRUCTURE:                AAA---AAAA--AAAAAAAA----AAAAAAAAAA-AAAAAAAAA-AAAAA
% sequences matching query:         ▄▇▆▇▇▇▇▇▄▇▇▇▇▇▇▅▇▇▇▇▅▇▇▇▇▄▇▇▆▅▇▇▇▇▄▇▆▇▇▇▇▆▆▅▇▅▆▆▇▆
                                     *:***::: ** **  ::  :**  :*  ** * : *** :  *  .* 

Acanthaster_planci_[50]             NACCRLGLNPAEQER-YFDQNGVDWKAAYRDFALRLRQLKEGCAFDSLTL 149
Patiria_miniata_[50]                NACCRLGLNPAEREQ-RFDQNGVDWKVTYRDFALRLRQLREGCAFDSVTL 149
Canis_lupus_[100]                   TACKNLGWQIDD-----SVQDALHWKKVYLKAILRMKQLEDHEAFETSSL 144
Felis_catus_[100]                   TACKNLGWQIDD-----SVQDALHWKKVYLKAILRMKQLEDHEAFETSSL 144
Orcinus_orca_[100]                  TACKNLGWQIDD-----SVQDALHWKKVYLKAILRMKQLEDHEAFETSSL 144
Ursus_arctos_[100]                  TACKNLGWQIDD-----SVQDALHWKKVYLKAILRMKQLEDHEAFETSSL 144
Homo_sapiens_[100]                  TACKNLGWQIDD-----SVQDALHWKKVYLKAILRMKQLEDHEAFETSSL 144
QUERY_SEQUENCE                      TACKNLGWQIDD-----SVQDALHWKKVYLKAILRMKQLEDHEAFETSSL 144
Bos_taurus_[99]                     TACKSLGWQIDD-----SVQDALHWKKVYLKAILRMKQLEDHEAFETSSL 144
Equus_caballus_[99]                 TACKNLGWQIDD-----SLQDALHWKKVYLKAILRMKQLEDHEAFETSSL 144
Myotis_myotis_[99]                  IACKNLGWQIDD-----SVQDALHWKKVYLKAILRMKQLEDHEAFETSSL 144
Neosciurus_carolinensis_[99]        TACKNLGWQIDD-----SVQDALHWKKVYLKAILRMKQLEDHEAFETSSL 144
Rattus_norvegicus_[99]              TACKNLGWQIDD-----SVQDALHWKKVYLKAILRMKQLEDHEAFETSSL 144
Mus_musculus_[99]                   TACKNLGWQIDD-----SVQDSLHWKKVYLKAILRMKQLEDHEAFETSSL 144
Macaca_mulatta_[99]                 TACKNLGWQIDD-----SVQDALHWKKVYLKAILRMKQLEDHEAFETSSL 144
Sus_scrofa_[92]                     TACKNLGWQIDD-----SVQDALHWKKVYLKAILRMKQLEDHEAFETSSL 144
Monodelphis_domestica_[97]          TACRNLGWQIDD-----SVQDALHWKKVYLKAILRMKQLKDHEAFETSSL 144
Columba_livia_[95]                  TACKNLGWQIDD-----SVQDPLHWKKVYLKAILRMKQLKDHEAFETSSL 144
Taeniopygia_guttata_[94]            TACKNLGWQIDD-----SVQDPLHWKKVYLKAILRMKQLKDHEAFETSSL 144
Gallus_gallus_[94]                  TACKNLGWQIDD-----SVQDPLHWKKVYLKAILRMKQLKDHEAFETSSL 144
Trachemys_scripta_elegans_[95]      TACKNLGWQIDD-----SVQDPLHWKKVYLKAILRMKQLKDHEAFETSSL 144
Pogona_vitticeps_[94]               TACKNLGWQIDD-----AVQDALHWKKVYLKAILRMKQLEDHEAFETSSL 144
Crotalus_tigris_[92]                AACRNLGWQIDD-----SVQDALLWKKSYLKAVLRMKQLQDHEAFETSSL 144
Xenopus_laevis_[89]                 TACRNLGWQIDE-----TVQDTLHWKKVYLRAVLRMKQLEDHEAFQTASL 144
Xenopus_tropicalis_[89]             MACRNLGWQIDE-----TVQDTLHWKKVYLRAVVRMKQLEDHEAFQTASL 144
Geotrypetes_seraphini_[92]          AACRNLGWQIDD-----SLQDALHWKKVYLKAILRMKQLKDHEAFETASL 144
Protopterus_annectens_[87]          TACKTLGWQIDD-----SIQDALHWKKLYLKANLRMKQLKDQEAFETSSL 144
Latimeria_chalumnae_[87]            AACRRLGWQIDD-----SIPNALHWKRVYLKAVIRMKQLKDHEAFDTSSL 144
Callorhinchus_milii_[84]            EACRSLGWQIDE-----SIQDTQHWKKIYLKAVRRVKQLEDQEAFETSSL 144
Scyliorhinus_torazame_[83]          EACRSLGWQIDE-----TIQDTLHWKKIYLKAVRRIKQLQDKEAFETSSL 144
Takifugu_rubripes_[82]              GVCRKLGWRIDE-----SIQDASHWKGVYLKAKLRMMQLKDEEAFETSSL 144
Cynoglossus_semilaevis_[81]         NVCQELGWRIDE-----SIQDATHWKKVYLKAKLRMTQLKDQEAFETSSL 144
Salmo_salar_[81]                    GVCRDLGWRIDD-----SIQDASHWKGVYLKAKLRMMQLKNQEAFETSSL 144
Oncorhynchus_nerka_[81]             GVCRDLGWRIDD-----SIQDASHWKGVYLKAKLRMMQLKNQEAFETSSL 144
Danio_rerio_[79]                    SVCRDLGWRIDE-----SIQDARHWKVIYLKAKLRMKQLREEDAFETSSL 144
Anguilla_anguilla_[84]              GACRDLGWQIDE-----SIQDASHWKKVYLKAKLRMKQLKNQEAFETSSL 144
Petromyzon_marinus_[69]             SACRELGWRVPDEC---STQDGRHWKCAYIQANRRLRQLRKQQAFETSSL 146
Branchiostoma_floridae_[59]         AACWQIGLRMDCDE---KSPDGQLLKHSYLRAISRHRDLEDGTAFESTTL 145
Branchiostoma_lanceolatum_[59]      AACWQIGLRMDCDE---KSQDGPLLKHSYLRAISRHRDLEDGTAFESTSL 145
Stylophora_pistillata_[48]          NACKQLGMEVKEDNLDFERNSTTTWKQVYISHFQNMKTLKNESAVVKKQL 149
Nematostella_vectensis_[47]         TACERLGFASLQ-----EKEKDIHWKRVYAKGVKRVQGLQDKGAFKVSYL 141
ALPHAFOLD STRUCTURE:                AAAAA-------     ----AAAAAAAAAAAAAAAAAAA----BBBBBB
% sequences matching query:         ▃▆▇▂▃▇▇▆▄▆▆▄     ▅▃▆▆▃▄▆▇▇▄▅▇▆▅▆▃▅▇▅▅▆▇▂▅▃▅▇▇▆▆▅▆▇
                                     .*  :*             .    *  *     .   *..  *.    *

Acanthaster_planci_[50]             QGHSARVYALHYRDGKLASGSDDLTVRLWEVTTGQCLKVLQTHTCADIKF 199
Patiria_miniata_[50]                QGHSARVYALHYRDGKLASGSDDLTARLWDVTTGQCLKVLQTHTCADIKF 199
Canis_lupus_[100]                   IGHSARVYALYYKDGLLCTGSDDLSAKLWDVSTGQCVYGIQTHTCAAVKF 194
Felis_catus_[100]                   IGHSARVYALYYKDGLLCTGSDDLSAKLWDVSTGQCVYGIQTHTCAAVKF 194
Orcinus_orca_[100]                  IGHSARVYALYYKDGLLCTGSDDLSAKLWDVSTGQCVYGIQTHTCAAVKF 194
Ursus_arctos_[100]                  IGHSARVYALYYKDGLLCTGSDDLSAKLWDVSTGQCVYGIQTHTCAAVKF 194
Homo_sapiens_[100]                  IGHSARVYALYYKDGLLCTGSDDLSAKLWDVSTGQCVYGIQTHTCAAVKF 194
QUERY_SEQUENCE                      IGHSARVYALYYKDGLLCTGSDDLSAKLWDVSTGQCVYGIQTHTCAAVKF 194
Bos_taurus_[99]                     IGHSARVYALYYKDGLLCTGSDDLSAKLWDVSTGQCVYGIQTHTCAAVKF 194
Equus_caballus_[99]                 IGHSARVYALYYKDGLLCTGSDDLSAKLWDVSTGQCVYGIQTHTCAAVKF 194
Myotis_myotis_[99]                  IGHSARVYALYYKDGLLCTGSDDLSAKLWDVSTGQCVYGIQTHTCAAVKF 194
Neosciurus_carolinensis_[99]        IGHSARVYALYYKDGLLCTGSDDLSAKLWDVSTGQCVYGIQTHTCAAVKF 194
Rattus_norvegicus_[99]              IGHSARVYALYYKDGLLCTGSDDLSAKLWDVSTGQCVYGIQTHTCAAVKF 194
Mus_musculus_[99]                   IGHSARVYALYYKDGLLCTGSDDLSAKLWDVSTGQCVYGIQTHTCAAVKF 194
Macaca_mulatta_[99]                 IGHSARVYALYYKDGLLCTGSDDLSAKLWDVSTGQCVYGIQTHTCAAVKF 194
Sus_scrofa_[92]                     IGHSARVYALYYKDGLLCTGSDDLSAKLWDVSTGQCVYGIQTHTCAAVKF 194
Monodelphis_domestica_[97]          IGHSARVYALYYKDGLLCTGSDDLSAKLWDVSTGQCIYGIQTHTCAAVKF 194
Columba_livia_[95]                  IGHSARVYALYYKDGLLCTGSDDLSAKLWDVSTGQCIYGIQTHTCAAVKF 194
Taeniopygia_guttata_[94]            IGHSARVYALYYRDGLLCTGSDDLSAKLWDVSTGQCIYGIQTHTCAAVKF 194
Gallus_gallus_[94]                  IGHSARVYALYYRDGLLCTGSDDLSAKLWDVSTGQCIYGIQTHTCATVKF 194
Trachemys_scripta_elegans_[95]      IGHSARVYALYYKDGLLCTGSDDLSAKLWDVSTGQCIYGIQTHTCATVKF 194
Pogona_vitticeps_[94]               IGHSARVYALYYKDGLLCTGSDDLSAKLWDVSTGQCIYGIQTHTCAAVKF 194
Crotalus_tigris_[92]                IGHSARVYALYYKDGLLCTGSDDLSAKLWDVSTGQCIYGIQTHTCAAVKF 194
Xenopus_laevis_[89]                 IGHSARVYALYYKDGLLCTGSDDLSAKLWDVSTGQCIYGIQTHTCAAVTF 194
Xenopus_tropicalis_[89]             IGHSARVYALYYKDGLLCTGSDDLSAKLWDVSTGQCIYGIQTHTCAAVTF 194
Geotrypetes_seraphini_[92]          IGHSARVYALYYKDGLLCTGSDDLSAKLWDVSTGQCIYGIQTHTCAAVKF 194
Protopterus_annectens_[87]          IGHSARVYALYYKDGLLCTGSDDLSAKLWDVCTGQCIYGIQTHTCAAVKF 194
Latimeria_chalumnae_[87]            IGHSARVYALYYKDGLLCTGSDDLSAKLWDVCTGQCVYGIQTHTCATVKF 194
Callorhinchus_milii_[84]            IGHSARVYALYYKDGLLCTGSDDLSAKLWDVCTGQCIYGIQTHTCAAVKF 194
Scyliorhinus_torazame_[83]          IGHSARVYALYYKDGLLCTGSDDLSAKLWDVCTGQCIYGIQTHTCATVKF 194
Takifugu_rubripes_[82]              IGHSARVYALYYKDGLLCTGSDDLSVKLWDVRTGQCIYGIQTHTCATVKF 194
Cynoglossus_semilaevis_[81]         IGHSARVYALYYKDGLLCTGSDDLSAKLWDVRTGQCIYGIQTHTCATVKF 194
Salmo_salar_[81]                    IGHSARVYALYYKDGLLCTGSDDLSAKLWDVRTGQCIYGIQTHTCATVKF 194
Oncorhynchus_nerka_[81]             IGHSARVYALYYKDGLLCTGSDDLSAKLWDVRTGQCIYGIQTHTCATVKF 194
Danio_rerio_[79]                    IGHSARVYALYYRDGLLCTGSDDLSAKLWDVRTGQCVYGIQTHTCATVKF 194
Anguilla_anguilla_[84]              IGHSARVYALYYRDGLLCTGSDDLSAKLWDVCTGQCIYGIQTHTCAAVKF 194
Petromyzon_marinus_[69]             LGHSARVYALYYKDGLLCTGSDDLSAKLWDVKTGQCVYGIQTHTCADVKF 196
Branchiostoma_floridae_[59]         YGHSARVYALYYSEGKLATGSDDLSVRLWDVQTGKCLHVIETHTCADLKF 195
Branchiostoma_lanceolatum_[59]      YGHSARVYALYYSEGKLATGSDDLSVRLWDVQTGKCLHVIETHTCADLKF 195
Stylophora_pistillata_[48]          YGHTARVFALYYRGNYLATGSDDRSVRLWDLKTGQCTYVLKAHTCADVCF 199
Nematostella_vectensis_[47]         FGHTARVFALSCRGNLMATGSDDRSVRLWDIQSGHCLHVLSTHTCADILF 191
ALPHAFOLD STRUCTURE:                ------BBBBBBB--BBBBBB---BBBBBB-----BBBBBB-----BBBB
% sequences matching query:         ▆▇▇▇▇▇▇▇▇▇▇▇▅▆▇▆▇▆▇▇▇▇▇▇▇▆▆▇▇▇▇▃▇▇▇▇▁▆▆▆▆▇▇▇▇▇▃▆▆▇
                                     **:***:**    . :.:**** :.:**:: :*:*   :.:**** : *

Acanthaster_planci_[50]             DDNKLITASFDNTIACWDWEAGTRLQRFSGHCGAVFSVDYSDQLDLLVSG 249
Patiria_miniata_[50]                DDNKLITASFDNTIACWDWDTGTRLQRFSGHCGAVFSIDYSDRLDLLVSG 249
Canis_lupus_[100]                   DEQKLVTGSFDNTVACWEWSSGARTQHFRGHTGAVFSVDYNDELDILVSG 244
Felis_catus_[100]                   DEQKLVTGSFDNTVACWEWSSGARTQHFRGHTGAVFSVDYNDELDILVSG 244
Orcinus_orca_[100]                  DEQKLVTGSFDNTVACWEWSSGARTQHFRGHTGAVFSVDYNDELDILVSG 244
Ursus_arctos_[100]                  DEQKLVTGSFDNTVACWEWSSGARTQHFRGHTGAVFSVDYNDELDILVSG 244
Homo_sapiens_[100]                  DEQKLVTGSFDNTVACWEWSSGARTQHFRGHTGAVFSVDYNDELDILVSG 244
QUERY_SEQUENCE                      DEQKLVTGSFDNTVACWEWSSGARTQHFRGHTGAVFSVDYNDELDILVSG 244
Bos_taurus_[99]                     DEQKLVTGSFDNTVACWEWSSGARTQHFRGHTGAVFSVDYNDELDILVSG 244
Equus_caballus_[99]                 DEQKLVTGSFDNTVACWEWSSGSRTQHFRGHTGAVFSVDYNDELDILVSG 244
Myotis_myotis_[99]                  DEQKLVTGSFDNTVACWEWSSGARTQHFRGHTGAVFSVDYNDELDILVSG 244
Neosciurus_carolinensis_[99]        DEQKLVTGSFDNTVACWEWSSGARTQHFRGHTGAVFSVDYNDELDILVSG 244
Rattus_norvegicus_[99]              DEQKLVTGSFDNTVACWEWSSGARTQHFRGHTGAVFSVDYSDELDILVSG 244
Mus_musculus_[99]                   DEQKLVTGSFDNTVACWEWSSGARTQHFRGHTGAVFSVDYSDELDILVSG 244
Macaca_mulatta_[99]                 DEQKLVTGSFDNTVACWEWSSGARTQHFRGHTGAVFSVDYNDELDVLVSG 244
Sus_scrofa_[92]                     DEQKLVTGSFDNTVACWXWSSGARTQHFRGHTGAVFSVXYNDELEHLGDG 244
Monodelphis_domestica_[97]          DEQKLVTGSFDNTVACWEWSSGARTQHFRGHTGAVFSVDYNDELDLLVSG 244
Columba_livia_[95]                  DEQKLVTGSFDNTVACWEWSSGAKTQHFRGHTGAVFSVDYNDELDILVSG 244
Taeniopygia_guttata_[94]            DEQKLVTGSFDNTVACWEWSSGAKTQHFRGHTGAVFSVDYNDELDILVSG 244
Gallus_gallus_[94]                  DEQKLVTGSFDNTVACWEWSSGAKTQHFRGHTGAVFSVDYNDELDVLVSG 244
Trachemys_scripta_elegans_[95]      DEQKLVTGSFDNTVACWEWSSGAKIQHFRGHTGAVFSVDYNDELDVLVSG 244
Pogona_vitticeps_[94]               DEQKLVTGSFDNTVACWEWSSGAKTQHFRGHTGAVFSVDYNDDLDLLVSG 244
Crotalus_tigris_[92]                DEQKLVTGSFDNTVACWEWSSGAKTQHFRGHTGAVFSVDYNDELDILVSG 244
Xenopus_laevis_[89]                 DEQKLVTGSFDNTVACWDWSTGAKTQHFRGHTGAVFSVDYNDELDLLVSG 244
Xenopus_tropicalis_[89]             DEQKLVTGSFDNTVACWDWSTGAKTQHFRGHTGAVFSVDYNDELDLLVSG 244
Geotrypetes_seraphini_[92]          DELKLVTGSFDNTVACWDWISGAKTQHFRGHTGAVFSVDYSDELDILVSG 244
Protopterus_annectens_[87]          DERKLVTGSFDNTIACWDWSSGAKTQHFRGHTGAVFSVDYCDELDVLVSG 244
Latimeria_chalumnae_[87]            DEQKLVTGSFDNTVACWEWSSGAKIQHFRGHTGAVFSVDYNDELDILISG 244
Callorhinchus_milii_[84]            DAQKLVTGSFDNTIACWDWSSGAKIQHFRGHTGAVFSVDYSDDLDILVSG 244
Scyliorhinus_torazame_[83]          DEQKLVTGSFDNTVACWDWSSGTKTQNFRGHTGAVFSVDYNDELDTLVSG 244
Takifugu_rubripes_[82]              DEQKLVTGSFDNTIACWEWSTGAKIQHFRSHTGAVFSVDYNDELDLLVSG 244
Cynoglossus_semilaevis_[81]         DEQKLVTGSFDNTIACWEWSTGAKIQQFRGHTGAVFSVDYSDELDVLVSG 244
Salmo_salar_[81]                    DEQKLVTGSFDNTIACWEWSTGAKIQQFRGHTGAVFSVDYNDDLDTLVSG 244
Oncorhynchus_nerka_[81]             DEQKLVTGSFDNTIACWEWSTGAKIQQFRGHTGAVFSVDYNDDLDTLVSG 244
Danio_rerio_[79]                    DEQKLVTGSFDNTIACWEWSTGAKIQQFRGHTGAVFSIDYNDELDTLVSG 244
Anguilla_anguilla_[84]              DEQKLVTGSFDNTIACWEWSSGAKIQHFRGHTGAVFSIDYNDELDTLVSG 244
Petromyzon_marinus_[69]             DEHKLVTASFDNTLACWEWSTGKRTRHFRGHTAAVFSVDYRDELDILVSG 246
Branchiostoma_floridae_[59]         DKDKVVTASFDNTLACWDWATGQRTQVFVGHVGAVFSVDYSDELQLLASG 245
Branchiostoma_lanceolatum_[59]      DKDKVVTASFDNTLACWDWATGQRAQVFVGHVGAVFSVDYSDELQLLASG 245
Stylophora_pistillata_[48]          DDDKVITASFDNTIGMWDWKTGERLQCFRGHTAAVFSVDYSDELDTVVSG 249
Nematostella_vectensis_[47]         DNAHVLTASFDNTVGLWEWQTGQQLQCYHGHTGAVFCVDWCERLDLIVSG 241
ALPHAFOLD STRUCTURE:                ---BBBBB-----BBBBB-----BBBBB------BBBBBBB----BBBBB
% sequences matching query:         ▇▆▅▇▆▆▇▆▇▇▇▇▇▄▇▇▇▄▇▆▄▇▅▂▄▇▅▇▆▇▇▆▇▇▇▇▇▇▇▇▄▇▆▇▇▂▇▆▇▇
                                    *  :::*.*****:. * * :* : : : .* .***.: : : *: : .*

Acanthaster_planci_[50]             SADATVKLWCLSDGALLNTLHGHNDWVTQVILREACIESDTFSSGEPVLL 299
Patiria_miniata_[50]                SADTTVKLWCLSDGALLNTLQGHSEWVTQVILREACVESDTFTSGEPVLL 299
Canis_lupus_[100]                   SADFTVKVWALSAGTCLNTLTGHTEWVTKVVLQKCKVKSLLHSPGDYILL 294
Felis_catus_[100]                   SADFTVKVWALSAGTCLNTLTGHTEWVTKVVLQKCKVKSLLHSPGDYILL 294
Orcinus_orca_[100]                  SADFTVKVWALSAGTCLNTLTGHTEWVTKVVLQKCKVKSLLHSPGDYILL 294
Ursus_arctos_[100]                  SADFTVKVWALSAGTCLNTLTGHTEWVTKVVLQKCKVKSLLHSPGDYILL 294
Homo_sapiens_[100]                  SADFTVKVWALSAGTCLNTLTGHTEWVTKVVLQKCKVKSLLHSPGDYILL 294
QUERY_SEQUENCE                      SADFTVKVWALSAGTCLNTLTGHTEWVTKVVLQKCKVKSLLHSPGDYILL 294
Bos_taurus_[99]                     SADFTVKVWALSAGTCLNTLTGHTEWVTKVVLQKCKVKSLLHSPGDYILL 294
Equus_caballus_[99]                 SADFTVKVWALSAGTCLNTLTGHTEWVTKVVLQKCKVKSLLHSPGDYILL 294
Myotis_myotis_[99]                  SADFTVKVWALSAGTCLNTLTGHTEWVTKVVLQKCKVKSLLHSPGDYILL 294
Neosciurus_carolinensis_[99]        SADFTVKVWALSAGTCLNTLTGHTEWVTKVVLQKCKVKSLLHSPGDYILL 294
Rattus_norvegicus_[99]              SADFAVKVWALSAGTCLNTLTGHTEWVTKVVLQQCKVKSLLHSPGDYILL 294
Mus_musculus_[99]                   SADFAVKVWALSAGTCLNTLTGHTEWVTKVVLQKCKVKSLLHSPGDYILL 294
Macaca_mulatta_[99]                 SADFTVKVWALSAGTCLNTLTGHTEWVTKVVLQKCKVKSLLHSPGDYILL 294
Sus_scrofa_[92]                     SADFTVKXWALSAGTCLNTLTGHTEWVTKVGLQKCKVS-LLHSPGDYILL 293
Monodelphis_domestica_[97]          SADFTLKVWALSTGTCLNTLTGHTEWVTKVVLQKCKVKSLLHSPGDHILL 294
Columba_livia_[95]                  SADFTVKVWALSTGTCLNTLTGHTEWVTKVVLQKCKVKSLMHSPGDYILL 294
Taeniopygia_guttata_[94]            SADFTVKVWALSTGTCLNTLTGHTEWVTKVVLQKCKVKSLMHSPGDYILL 294
Gallus_gallus_[94]                  SADFTVKVWALSTGTCLNTLTGHTEWVTKVVLQKCKVKSLMHSPGDYILL 294
Trachemys_scripta_elegans_[95]      SADFTLKVWALSTGMCLNTLTGHTEWVTKVVLQKCKVKSLMHSPGDYILL 294
Pogona_vitticeps_[94]               SADFTVKVWALSTGVCLNTLTGHTEWVTKVVLQKCKVKSLMHSPGDYILL 294
Crotalus_tigris_[92]                SADFTVKVWALSTSVCLNTLTGHTEWVTKVVLQESKVKSLMHSPGDYILL 294
Xenopus_laevis_[89]                 SADTTVKIWALSSGTCLNTLTGHTEWVTKVVLQKCEVESIVHSPGDFILL 294
Xenopus_tropicalis_[89]             SADNTVKIWALSSGTCLNTLTGHTEWVTKVVLQKCEVESIVHSPGDFILL 294
Geotrypetes_seraphini_[92]          SADNTVKLWALSTGMCLNTLTGHTEWVTKVVLQKCEVKSLMHSPGDNILL 294
Protopterus_annectens_[87]          SADKTVKVWALSTGTWVNTLTGHTEWVTKVVIQQSQVESLLHSPGDYILL 294
Latimeria_chalumnae_[87]            SADFTVKVWALSTGVCLNTLTGHTEWVTKVILQKSEVQSVMHSPGDYILL 294
Callorhinchus_milii_[84]            SADFTVKVWALATGLCLNTLTGHTEWVTKVVLQMSQVESVLHNPGDYILL 294
Scyliorhinus_torazame_[83]          SADFTVKVWSLSTGICLNTLTEHTEWVTKVVLQVSQVESVMHNPGDYILL 294
Takifugu_rubripes_[82]              SADFTVKVWALSAGACLNTLTGHTEWVTKVILQKSEVESVVHSPGDYILL 294
Cynoglossus_semilaevis_[81]         SADFTVKVWALSAGACLNTLTGHTEWVTKVILQQSEVESMMHSPGDYILL 294
Salmo_salar_[81]                    SADFSVKVWALSAGACLNTLTGHTEWVTKVILQKSEVESMVHCPGDYILL 294
Oncorhynchus_nerka_[81]             SADFSVKVWALSAGACLNTLTGHTEWVTKVILQKSEVESMVHCPGDYILL 294
Danio_rerio_[79]                    SADFTVKVWSLSAGTCVNTLTGHTEWVTKVHLQKSQVESMMHSPGDYILL 294
Anguilla_anguilla_[84]              SADFSVKVWSLSAGACLNTLTGHTEWVTKVVLQKSQVESLMHSPGDYILL 294
Petromyzon_marinus_[69]             SADFAVKIWSLSSAACLNTLTGHSEWVTKVVFQQSMVESLMHSPGEFILL 296
Branchiostoma_floridae_[59]         SADGTVNLWGLNTAECYNVFRGHTEWVTRVILSKCQVDSVLHRAGEYVLI 295
Branchiostoma_lanceolatum_[59]      SADGTVNLWALNTGECYNVFRGHTEWVTRVILRKCQVDSVVHRAGEYVLI 295
Stylophora_pistillata_[48]          SADCTLRIWKMSSGQCLQTRYGHSDWVIKVILVRSEVDSPTHRKNQYVVF 299
Nematostella_vectensis_[47]         SADTTIKSWGWSSGACLMTRYGHSDWVIKVMLMSSAVNSLTHDKGEVVLL 291
ALPHAFOLD STRUCTURE:                B----BBBBB----BBBBBB--------BBBBBB------------BBBB
% sequences matching query:         ▇▇▇▅▆▆▇▅▇▅▇▇▂▇▃▇▆▇▇▆▆▇▇▆▇▇▇▇▆▇▄▇▆▅▃▂▇▂▇▄▂▇▅▆▇▆▅▆▇▇
                                    *** ::. *    .    .   *.:** :* :  . :.   .  .: :::

Acanthaster_planci_[50]             TMDKNEIKVWSLKHSAESQCVKTLTSPSNTTLHSQTFLPRLQLDGTHIAC 349
Patiria_miniata_[50]                TMDKAEIKVWSLKHSAESQCVKTLTSPSNMAVHSQTFLPRLQFDGTHVSC 349
Canis_lupus_[100]                   SADKYEIKIWPIGREINCKCLKTLSVSED---RSICLQPRLHFDGKYIVC 341
Felis_catus_[100]                   SADKYEIKIWPIGREINCKCLKTLSVSED---RSICLQPRLHFDGKYIVC 341
Orcinus_orca_[100]                  SADKYEIKIWPIGREINCKCLKTLSVSED---RSICLQPRLHFDGKYIVC 341
Ursus_arctos_[100]                  SADKYEIKIWPIGREINCKCLKTLSVSED---RSICLQPRLHFDGKYIVC 341
Homo_sapiens_[100]                  SADKYEIKIWPIGREINCKCLKTLSVSED---RSICLQPRLHFDGKYIVC 341
QUERY_SEQUENCE                      SADKYEIKIWPIGREINCKCLKTLSVSED---RSICLQPRLHFDGKYIVC 341
Bos_taurus_[99]                     SADKYEIKIWPIGREINCKCLKTLSVSED---RSICLQPRLHFDGKYIVC 341
Equus_caballus_[99]                 SADKYEIKIWPIGREINCKCLKTLSVSED---RSICLQPRLHFDGKYIVC 341
Myotis_myotis_[99]                  SADKYEIKIWPIGREINCKCLKTLSVSED---RSICLQPRLHFDGKYIVC 341
Neosciurus_carolinensis_[99]        SADKYEIKIWPIGREINCKCLKTLSVSED---RSICLQPRLHFDGKYIVC 341
Rattus_norvegicus_[99]              SADKYEIKIWPIGREINCKCLKTLSVSED---RSICLQPRLHFDGKYIVC 341
Mus_musculus_[99]                   SADKYEIKIWPIGREINCKCLKTLSVSED---RSICLQPRLHFDGKYIVC 341
Macaca_mulatta_[99]                 SADKYEIKIWPIGREINCKCLKTLSVSED---RSICLQPRLHFDGKYIVC 341
Sus_scrofa_[92]                     SADKYEIKIWQLGEKFNCSXLKTLSVSED---XSICCS-RTSFDGNTVVV 339
Monodelphis_domestica_[97]          SADKYEIKIWPIGREINCKCLKTLSVSED---RSICLQPRLHFDGKYIVC 341
Columba_livia_[95]                  SADKYEIKIWPIGREINCKCLKTLSVSED---RSISLQPRLHFDGKYIVC 341
Taeniopygia_guttata_[94]            SADKYEIKIWPIGREINCKCLRTLSVSED---RSISLQPRLHFDGKYIVC 341
Gallus_gallus_[94]                  SADKYEIKIWPIGREINCKCLKTLSVSED---RSISLQPRLHFDGKYIVC 341
Trachemys_scripta_elegans_[95]      SADKYEIKIWPIGREINCKCLKTLSVSED---RSISLQPRLHFDGKYIVC 341
Pogona_vitticeps_[94]               SADKYEIKIWPIGREINCKCLKTLTVSED---HSISLQPRLHFDGKYVVC 341
Crotalus_tigris_[92]                SADKYEIKIWPIGREINCKCLKTLTVSED---RSISLQPRLHFDGKYIVC 341
Xenopus_laevis_[89]                 SADKYEIKIWPIGREINCKCLKTLYVSDD---RSICLQPRLHFDGKYIVC 341
Xenopus_tropicalis_[89]             SADKYEIKIWPIGREINCKCLKTLYVSDD---RSICLQPRLHFDGKYIVC 341
Geotrypetes_seraphini_[92]          SADKYEIKIWPIGREINCKSLKTLYVSED---RSICLQPRLHFDGKYVVC 341
Protopterus_annectens_[87]          SADKYEIKIWPIGREINCKCLKTLSVSED---RSIALQPRLQFDGRYIVC 341
Latimeria_chalumnae_[87]            SADKYEIKIWPIGEEVNCRCLKTLSVSED---RSISLQPRLQFDGKYIVC 341
Callorhinchus_milii_[84]            SADKYEIKVWPIGREVNCNCLKTLSVSSD---RSISLQPRLQFDGKSIVC 341
Scyliorhinus_torazame_[83]          SADKYEIKVWPIGREVNCKCLKTLAVSND---RSICLQPRLQFDGKHIVC 341
Takifugu_rubripes_[82]              SADKYEIKVWPLGREINCKCLKTLSVSED---RSISLQPRLQFDGRYIVC 341
Cynoglossus_semilaevis_[81]         SADKYEIKVWPLGNEINCKCLKTLSVSED---RSISLQPRLQFDGRHIVC 341
Salmo_salar_[81]                    SADKFEIKVWPIGREINCKCLKTLSVSED---RGVCLQPRLQFDGRYIVC 341
Oncorhynchus_nerka_[81]             SADKFEIKVWPIGREINCKCLKTLSVSED---RGVCLQPRLQFDGRYIVC 341
Danio_rerio_[79]                    SVDKYEIKVWPIGREINCKCLRTLSVSED---RSVCLQPRLQFDGRYIVC 341
Anguilla_anguilla_[84]              SADKYEIKVWPIGREINCKCLKTLTVSED---RSVCLQPRLQFDGRYIVC 341
Petromyzon_marinus_[69]             SADKYEIKVWPISREINCQCLRTLSVSDD---HTICLQPQLHCDGRTIMC 343
Branchiostoma_floridae_[59]         SMDRNEIKIWPISTEVNCKPLRTLAVSED---KSISLLPRLQFDGRAIVC 342
Branchiostoma_lanceolatum_[59]      SMDRNEIKIWPISTEVNCKPLRTLAVSED---KSISLLPRLQFDGRGIVC 342
Stylophora_pistillata_[48]          SMDKRNIKIWSLDRN-CNKCLATLSPGTD---SSFNLQPRLQCDGEKIVC 345
Nematostella_vectensis_[47]         SMDKKSIKVWSLEE--AEPCATLFS--ND---DNISLHPRLQFDGRFITC 334
ALPHAFOLD STRUCTURE:                BB---BBBBBBB---------BBBB----   ----BBBBBBB---BBBB
% sequences matching query:         ▇▆▇▇▅▇▇▇▄▇▆▆▆▅▆▅▆▆▆▆▇▆▇▇▅▆▆▅▇   ▅▆▆▃▇▆▇▇▇▃▇▇▇▄▅▆▆▇
                                    : *: .**:* :           :    :          :   **  :  

Acanthaster_planci_[50]             ASDIGIIVWRFQNFELKKLIPY-TDSSNLILLGLGTSFTLLLDHQYLRLL 398
Patiria_miniata_[50]                ASDVGILVWNFQTFELRKLIPY-TDSSNLILLGLGSAFTFVLDHQYLRLL 398
Canis_lupus_[100]                   SSALGLYQWDFASYDILRVIKT-PEIANLALLGFGDIFALLFDNRYLYIM 390
Felis_catus_[100]                   SSALGLYQWDFASYDILRVIKT-PEIANLALLGFGDIFALLFDNRYLYIM 390
Orcinus_orca_[100]                  SSALGLYQWDFASYDILRVIKT-PEIANLALLGFGDIFALLFDNRYLYIM 390
Ursus_arctos_[100]                  SSALGLYQWDFASYDILRVIKT-PEIANLALLGFGDIFALLFDNRYLYIM 390
Homo_sapiens_[100]                  SSALGLYQWDFASYDILRVIKT-PEIANLALLGFGDIFALLFDNRYLYIM 390
QUERY_SEQUENCE                      SSALGLYQWDFASYDILRVIKT-PEIANLALLGFGDIFALLFDNRYLYIM 390
Bos_taurus_[99]                     SSALGLYQWDFASYDILRVIKT-PEIANLALLGFGDIFALLFDNRYLYIL 390
Equus_caballus_[99]                 SSALGLYQWDFASYDILRVIKT-PEIANLALLGFGDIFALLFDNRYLYIM 390
Myotis_myotis_[99]                  SSALGLYQWDFASYDILRVIKT-PEIANLALLGFGDVFALLFDNRYLYIM 390
Neosciurus_carolinensis_[99]        SSALGLYQWDFASYDILRVIKT-PEIANLALLGFGDVFALLFDNRFLYIM 390
Rattus_norvegicus_[99]              SSALGLYQWDFASYDILRVIKT-PEVANLALLGFGDVFALLFDNHYLYIM 390
Mus_musculus_[99]                   SSALGLYQWDFASYDILRVIKT-PEVANLALLGFGDVFALLFDNHYLYIM 390
Macaca_mulatta_[99]                 SSALGLYQWDFASYDILRVIKT-PEIANLALLGFGDIFALLFDNRYLYIM 390
Sus_scrofa_[92]                     QR--GLYQWDFASRDDLKVIKT-PEIANLALLGFGDIFALLFDNRYLYIM 386
Monodelphis_domestica_[97]          SSALGLYQWDFASYDILRVIKT-PELANLALLGFGDIFALLFDNRYLYIM 390
Columba_livia_[95]                  SSALGLYQWDFASYDILRVIKP-PDFSNVSLLGFGEIFALLFDNRYLYIM 390
Taeniopygia_guttata_[94]            SSALGLYQWDFASYDILRVIKP-PDFSNVSLLGFGEIFALLFDNRYLYIM 390
Gallus_gallus_[94]                  SSALGLYQWDFASYDIVRVIKT-SDFSNVSLLGFGEIFALLFDNRYLYIM 390
Trachemys_scripta_elegans_[95]      SSALGLYQWDFASYDILRVIKP-PEFANLSLLGFGDIFALLFDNKYLYIM 390
Pogona_vitticeps_[94]               SSAIGLYQWDFASFDILRVIKP-PEFANLSLLGFGDIFALLFDNHYLYIM 390
Crotalus_tigris_[92]                SSAIGLYQWDFASYDILRVIKP-PEFANLSLLGFGDIFALLFDNHYLYIM 390
Xenopus_laevis_[89]                 SSALGLYQWDFASYEILRIIKM-PDSTNLSLLGFGDIFALLFDNHNLYIM 390
Xenopus_tropicalis_[89]             SSALGLYQWDFASYEIQRIIKM-PDSTNLSLLGFGDIFALLFDNHNLYIM 390
Geotrypetes_seraphini_[92]          SSALGLYQWDFASYDIIRVIKI-PDSANLSLLGFGDVFALLFDNHYLYIM 390
Protopterus_annectens_[87]          CSDLGIYQWDFASYNILRIIKT-PDYSNLSLLSFGEVFSLLFDNHYLYIM 390
Latimeria_chalumnae_[87]            SSDLGLYQWDFASYDILRVIKT-ADFSNMSLLSFGEVFALLFDNHYLYVM 390
Callorhinchus_milii_[84]            GSDLGLYQWDFASYDIIRVIRT-PDSTNLSLLSLGDVFALLFDNCYLYIM 390
Scyliorhinus_torazame_[83]          ASDLGLYQWDFASYDIIRVIRT-PDSTNLSLLSLGEVFALLFDSHYLYIM 390
Takifugu_rubripes_[82]              SSDLGVYQWDFASFEIVRVIKT-REPANLSLLRFGEVFALFFDNHFLYVM 390
Cynoglossus_semilaevis_[81]         SSNLGVYQWDFASFRILRVIKT-PDPANLSLLSFGQIFALLFDNHFLYVM 390
Salmo_salar_[81]                    SSDLGVYQWDFASFDILRVIKT-QEPTNLSLLSFGEVFSLLFDTDFLYVM 390
Oncorhynchus_nerka_[81]             SSDLGVYQWDFASFDILRVIKT-QDPANLSLLSFGEVFSLLFDTDFLYVM 390
Danio_rerio_[79]                    CSDLGIYQWDFASFDVIRVIKPQQDPSSLSLLSFGEVFALLFDNHHLYVL 391
Anguilla_anguilla_[84]              SSDLGLYQWDFASYQILRVIKT-QDSANLSLLSFGEVFALLFDNHYLYIM 390
Petromyzon_marinus_[69]             ASDLGVIQWDFSNYQRLRVMKC-GDAPPMSLLRFGETFALLLDQRSLCVV 392
Branchiostoma_floridae_[59]         ASDIGIHLWDFATFE-LRIIPT--KQCSPALLGFGMVFSLIYHWQHLYVM 389
Branchiostoma_lanceolatum_[59]      ASDIGIYLWDFATFE-LRIIPT--KQCSPALLGFGTVFSLIYHWQHLYVM 389
Stylophora_pistillata_[48]          ASERAILLWDFKTLQMMRIFTT---LPANWLVAYGQVYSLVMDMNFLYIV 392
Nematostella_vectensis_[47]         ASEAGIHLWNFENLQLVRLFED---SPAKWLVEYGELFTLLLDASNLHIT 381
ALPHAFOLD STRUCTURE:                BB--BBBBBB-----BBBBB-- ------BBBBB---BBBBB---BBBBB
% sequences matching query:         ▄▇▃▅▇▄▆▆▇▇▇▆▆▄▄▅▅▇▅▇▅▄ ▄▂▁▃▆▅▁▇▇▄▆▇▃▂▇▅▇▆▆▇▅▁▄▇▆▅▆
                                        .:  * * .    :::          *:  *  :::. .   * : 

Acanthaster_planci_[50]             NTQTHEAVSSWRLPAYRRSKRGSNFVAGAVRWLDGLGLEAEVGLVFATSM 448
Patiria_miniata_[50]                NTHTHETVSSWRLPAYRRSKRGSNFVAGAVRWLNGLGLDAEVGLVFATSM 448
Canis_lupus_[100]                   DLRTESLISRWPLPEYRKSKRGSSFLAGEASWLNGLDGHNDTGLVFATSM 440
Felis_catus_[100]                   DLRTESLISRWPLPEYRKSKRGSSFLAGEASWLNGLDGHNDTGLVFATSM 440
Orcinus_orca_[100]                  DLRTESLISRWPLPEYRKSKRGSSFLAGEASWLNGLDGHNDTGLVFATSM 440
Ursus_arctos_[100]                  DLRTESLISRWPLPEYRKSKRGSSFLAGEASWLNGLDGHNDTGLVFATSM 440
Homo_sapiens_[100]                  DLRTESLISRWPLPEYRKSKRGSSFLAGEASWLNGLDGHNDTGLVFATSM 440
QUERY_SEQUENCE                      DLRTESLISRWPLPEYRKSKRGSSFLAGEASWLNGLDGHNDTGLVFATSM 440
Bos_taurus_[99]                     DLRTESLISRWPLPEYRKSKRGSSFLAGEASWLNGLDGHNDTGLVFATSM 440
Equus_caballus_[99]                 DLRTESLISRWPLPEYRKSKRGSSFLAGEASWLNGLDGHNDTGLVFATSM 440
Myotis_myotis_[99]                  DLRTESLISRWPLPEYRKSKRGSSFLAGEASWLNGLDGHNDTGLVFATSM 440
Neosciurus_carolinensis_[99]        DLRTESLISRWPLPEYRKSKRGSSFLAGEASWLNGLDGHNDTGLVFATSM 440
Rattus_norvegicus_[99]              DLRTESLISRWPLPEYRKSKRGSSFLAGEASWLNGLDGHNDTGLVFATSM 440
Mus_musculus_[99]                   DLRTESLISRWPLPEYRKSKRGSSFLAGEASWLNGLDGHNDTGLVFATSM 440
Macaca_mulatta_[99]                 DLRTESLISRWPLPEYRKSKRGSSFLAGEASWLNGLDGHNDTGLVFATSM 440
Sus_scrofa_[92]                     DLRTESLISRWPLPEYRKSKRGSSFLAGEASWLNGLDGHNDTGLVFATSM 436
Monodelphis_domestica_[97]          DLRTENLISRWPLPEYRKSKRGSSFLAGEMSWLNGLDGQNDMGLVFATSM 440
Columba_livia_[95]                  DLRTEKLISRWPLPEYRKSKRGSSFLAGEMSWLNGLNGQNDMGLVFATSM 440
Taeniopygia_guttata_[94]            DLRTEKLISRWPLPEYRKSKRGSSFLAGEMSWLNGLNGQNDTGLVFATSM 440
Gallus_gallus_[94]                  DVRTEELISRWPLPEYRKSKRGSSFLAGEMSWLNGLNGQNDTGLVFATSM 440
Trachemys_scripta_elegans_[95]      DLRTEKLISRWPLPEYRKSKRGSSFLAGEMSWLNGLDGQNDMGLVFATSM 440
Pogona_vitticeps_[94]               DLRTEKLISRWPLPEYRKSKRGSSFLAGEMSWLNGLDGQNDMGLVFATSM 440
Crotalus_tigris_[92]                DLRTEKLISRWPLPEYRKSKRGSSFLAGEMAWLDGLDGQNDLGLVFATSM 440
Xenopus_laevis_[89]                 DLRTEKLISRWPLPEYRKSKRGSSFLAGEIAWLNGLDGVNDLGLVFATSM 440
Xenopus_tropicalis_[89]             DLRTEKLISRWPLPEYRKSKRGSSFLAGEIAWLNGLDGMNDIGLVFATSM 440
Geotrypetes_seraphini_[92]          DLRTEQLISRWPLPEYRKSKRGSSFLAGEISWLNGLDGKNDMGLVFATSM 440
Protopterus_annectens_[87]          DLRTEKVIGRWPLPEYRKSKRGSSFLAGEIAWLNGLDGENDKGLVFATSM 440
Latimeria_chalumnae_[87]            DLRTEKLIGRWPLPAYRKSKRGSSFLAGETAWLNGLDGKNDVGLVFATSM 440
Callorhinchus_milii_[84]            DLRTEKVIGRWPLPAYRKSKRGSSFLPGETAWLTGLDGTNDAGLVFATSM 440
Scyliorhinus_torazame_[83]          DLRTEKLVGRWPLPAYRKSKRGSSFLAGETAWLNGLNGTNDAGLVFATSM 440
Takifugu_rubripes_[82]              DLRTEDIWGRWPLPPYRKSKRGSSFLAGVTSWLNGLDGHNDSGLVFATSM 440
Cynoglossus_semilaevis_[81]         DLRTEVISGRWPLPTYRKSKRGSSSLAGVTSWLNGLDGGNDSGLVFATSM 440
Salmo_salar_[81]                    DLRTEKITGRWPLPAYRKSKRGSSFLPGVTSWLNGLDGRNDSGLVFATSM 440
Oncorhynchus_nerka_[81]             DLRTEKITGRWPLPAYRKSKRGSSFLPGVTSWLNGLDGRNDSGLVFATSM 440
Danio_rerio_[79]                    DLRTEVTVGRWPLPAYRKSKRGSSFLAGVTSWLNGLDGKNDAGLVFATSM 441
Anguilla_anguilla_[84]              DLRTETITGRWPLPAYRKSKRGSSFLPGVTSWLNGLDGQNDSGLVFATSM 440
Petromyzon_marinus_[69]             DVRSERCVGTWPLPSYRRSKRGSSFLAGEAEWLHGFGGGNDRGLVFATSM 442
Branchiostoma_floridae_[59]         DVRTQRYICQYPLPVIRKSKRGSSIIAGDCDWLDGFDLNEKLGLVFATSM 439
Branchiostoma_lanceolatum_[59]      DVRTQRYICKYPLPVIRKSKRGSSIIAGDCDWLDGFELNEKLGLVFATSM 439
Stylophora_pistillata_[48]          CTKSEEIVAEYPLPAFRRSLRGSNFTPGEIFWLDGLVTRPQGGLLFASSM 442
Nematostella_vectensis_[47]         RTQSQRTITSFPLPPFRRSVRGSNFTSGFSDWLNSLNPVIQDKLVFAASM 431
ALPHAFOLD STRUCTURE:                B----BBBBBBB------------BBB----------------BBBBBB-
% sequences matching query:         ▆▅▆▇▆▁▄▅▄▆▆▇▇▇▃▆▇▆▇▇▇▇▇▆▇▆▆▇▅▁▄▇▇▆▇▇▅▆▁▆▆▁▇▇▇▇▇▇▇▇
                                      ::.     : **  *:* ***.  .*   ** .:    .  *:**:**

Acanthaster_planci_[50]             SDHSLHVVRWRQRA 462
Patiria_miniata_[50]                SDHSLHVVRWRQ-- 460
Canis_lupus_[100]                   PDHSIHLVLWKEHG 454
Felis_catus_[100]                   PDHSIHLVLWKEHG 454
Orcinus_orca_[100]                  PDHSIHLVLWKEHG 454
Ursus_arctos_[100]                  PDHSIHLVLWKEHG 454
Homo_sapiens_[100]                  PDHSIHLVLWKEHG 454
QUERY_SEQUENCE                      PDHSIHLVLWKEHG 454
Bos_taurus_[99]                     PDHSIHLVLWKEHG 454
Equus_caballus_[99]                 PDHSIHLVLWKEHG 454
Myotis_myotis_[99]                  PDHSIHLVLWKEPG 454
Neosciurus_carolinensis_[99]        PDHSIHLVLWKEHG 454
Rattus_norvegicus_[99]              PDHSIHLVLWKEHG 454
Mus_musculus_[99]                   PDHSIHLVLWKEH- 453
Macaca_mulatta_[99]                 PDHSIHLVLWKEHG 454
Sus_scrofa_[92]                     PDHSIHLVLGKEH- 449
Monodelphis_domestica_[97]          PDHSIHLVLWKEHG 454
Columba_livia_[95]                  PDHSIHLVLWKEHG 454
Taeniopygia_guttata_[94]            PDHSIHLVLWKEHG 454
Gallus_gallus_[94]                  PDHSIHLVLWKEHG 454
Trachemys_scripta_elegans_[95]      PDHSIHLVLWKEHG 454
Pogona_vitticeps_[94]               PDHSIHLVLWKEHG 454
Crotalus_tigris_[92]                PDHSIHLVLWKEHG 454
Xenopus_laevis_[89]                 PDHSIHLVMWKEN- 453
Xenopus_tropicalis_[89]             PDHSIHLVLWKENG 454
Geotrypetes_seraphini_[92]          PDHSIHLVLWKEHG 454
Protopterus_annectens_[87]          PDHSIHLVLWEEHG 454
Latimeria_chalumnae_[87]            PDHSIHLVLWKEHG 454
Callorhinchus_milii_[84]            PDHSIHLVLWKANG 454
Scyliorhinus_torazame_[83]          PDHSIHMVLWKENG 454
Takifugu_rubripes_[82]              PDHSIHLVLWKENG 454
Cynoglossus_semilaevis_[81]         PDHSIHLVLWKENG 454
Salmo_salar_[81]                    PDHSIHLVLWKEN- 453
Oncorhynchus_nerka_[81]             PDHSIHLVLWKEN- 453
Danio_rerio_[79]                    PDHSIHLVLWRENG 455
Anguilla_anguilla_[84]              PDHSIHLVLWKENG 454
Petromyzon_marinus_[69]             PDHSIHLVFWKGDG 456
Branchiostoma_floridae_[59]         PDHSIFLIRWRRN- 452
Branchiostoma_lanceolatum_[59]      PDHSIFLIRWRKN- 452
Stylophora_pistillata_[48]          PDYSVSLLMLRD-- 454
Nematostella_vectensis_[47]         PDHSILLLKFSE-- 443
ALPHAFOLD STRUCTURE:                ----BBBBBB----
% sequences matching query:         ▇▇▇▇▇▆▇▆▅▇▅▆▃▅
                                    .*:*: ::      

Accession codes:
	- Acanthaster planci: XP_022088852.1
	- Patiria miniata: XP_038051867.1
	- Stylophora pistillata: XP_022789861.1
	- Nematostella vectensis: EDO34582.1
	- Branchiostoma floridae: XP_035667489.1
	- Branchiostoma lanceolatum: tr|A0A8J9ZQN6|A0A8J9ZQN6_BRALA
	- Xenopus laevis: OCT65334.1
	- Geotrypetes seraphini: tr|A0A6P8SPW8|A0A6P8SPW8_GEOSA
	- Xenopus tropicalis: AAH86303.1
	- Latimeria chalumnae: tr|H3A778|H3A778_LATCH
	- Callorhinchus milii: AFO98867.1
	- Scyliorhinus torazame: tr|A0A401NMH3|A0A401NMH3_SCYTO
	- Petromyzon marinus: XP_032814862.1
	- Anguilla anguilla: XP_035234353.1
	- Takifugu rubripes: XP_003965160.1
	- Danio rerio: AAH95232.1
	- Cynoglossus semilaevis: tr|A0A3P8VJX3|A0A3P8VJX3_CYNSE
	- Salmo salar: XP_013999342.1
	- Oncorhynchus nerka: XP_029503172.1
	- Protopterus annectens: XP_043916662.1
	- Pogona vitticeps: XP_020656576.1
	- Crotalus tigris: XP_039183021.1
	- Trachemys scripta elegans: XP_034608009.1
	- Gallus gallus: XP_046757650.1
	- Columba livia: tr|A0A2I0M3T3|A0A2I0M3T3_COLLI
	- Taeniopygia guttata: XP_002194311.1
	- Equus caballus: XP_001504771.1
	- Bos taurus: XP_024851735.1
	- Myotis myotis: KAF6314487.1
	- Rattus norvegicus: AAI66990.1
	- Neosciurus carolinensis: XP_047380427.1
	- Homo sapiens: XP_006717112.1
	- Macaca mulatta: AFE77690.1
	- Ursus arctos: XP_026369652.1
	- Orcinus orca: XP_012388265.1
	- Monodelphis domestica: XP_001364689.2
	- Canis lupus: XP_025287765.1
	- Mus musculus: NP_001393196.1
	- Sus scrofa: XP_020923782.1
	- Felis catus: XP_003995853.1


The following species were outside the % identity thresholds: 
	- Caenorhabditis elegans (31%)
	- Meloidogyne enterolobii (30%)
	- Sycon ciliatum (26%)
	- Amphimedon queenslandica (31%)
	- Ptychodera flava (24%)
	- Saccoglossus kowalevskii (33%)
	- Dimorphilus gyrociliatus (29%)
	- Lamellibrachia satsuma (39%)
	- Ciona intestinalis (32%)
	- Oikopleura dioica (29%)
	- Emiliania huxleyi (29%)
	- Dictyostelium discoideum (25%)
	- Entamoeba histolytica (24%)
	- Naegleria gruberi (28%)
	- Leishmania major (29%)
	- Trypanosoma brucei (25%)
	- Reticulomyxa filosa (37%)
	- Albugo laibachii (33%)
	- Bigelowiella natans (28%)
	- Plasmodium falciparum (22%)
	- Tetrahymena thermophila (28%)
	- Phytophthora lateralis (33%)
	- Guillardia theta (26%)
	- Capsaspora owczarzaki (32%)
	- Spironucleus salmonicida (29%)
	- Giardia duodenalis (26%)
	- Mercenaria mercenaria (34%)
	- Mytilus edulis (28%)
	- Octopus bimaculoides (32%)
	- Octopus sinensis (32%)
	- Neurospora crassa (23%)
	- Saccharomyces cerevisiae (31%)
	- Schizosaccharomyces pombe (32%)
	- Coprinopsis cinerea (25%)
	- Schistosoma japonicum (27%)
	- Echinococcus granulosus (24%)
	- Drosophila melanogaster (28%)
	- Danaus plexippus (37%)
	- Solenopsis invicta (24%)
	- Parasteatoda tepidariorum (32%)
	- Ixodes scapularis (34%)
	- Penaeus japonicus (35%)
	- Homarus americanus (25%)
	- Portunus trituberculatus (27%)
	- Penaeus vannamei (35%)
	- Procambarus clarkii (25%)
	- Chlamydomonas reinhardtii (28%)
	- Lactuca sativa (29%)
	- Ostreococcus lucimarinus (39%)
	- Brassica rapa (28%)
	- Zea mays (32%)
	- Prunus persica (26%)
	- Nymphaea colorata (29%)
	- Helianthus annuus (25%)
	- Beta vulgaris (26%)
	- Glycine max (30%)
	- Nicotiana attenuata (31%)
	- Arabidopsis thaliana (29%)
	- Triticum aestivum (26%)
	- Solanum lycopersicum (28%)
	- Chara braunii (30%)
	- Selaginella moellendorffii (29%)
	- Physcomitrium patens (29%)
	- Musa acuminata (26%)
	- Oryza sativa (29%)
	- Amborella trichopoda (29%)
	- Vigna angularis (27%)
	- Myxococcus xanthus (28%)
	- Azotobacter vinelandii (0%)
	- Aliivibrio fischeri (27%)
	- Caulobacter vibrioides (28%)
	- Agrobacterium radiobacter (29%)
	- Cereibacter sphaeroides (26%)
	- Mycobacterium tuberculosis (35%)
	- Bacillus subtilis (26%)
	- Streptomyces coelicolor (25%)
	- Staphylococcus aureus (29%)
	- Synechocystis (26%)
	- Mycoplasmoides genitalium (37%)
	- Nanoarchaeum equitans (28%)
	- Archaeoglobus fulgidus (31%)
	- Halobacterium salinarum (0%)
	- Picrophilus oshimae (34%)
	- Methanosarcina mazei (26%)
	- Pyrococcus furiosus (39%)
	- Saccharolobus solfataricus (0%)
	- Caldivirga maquilingensis (26%)
	- Pyrobaculum aerophilum (31%)
	- Sulfurisphaera tokodaii (23%)


The following species exceeded the length threshold: 
	- Anolis carolinensis (identity: 92%, length: 63%)
	- Otolemur garnettii (identity: 98%, length: 50%)
	- Escherichia coli (identity: 41%, length: 7%)
	- Thermoplasma volcanium (identity: 46%, length: 5%)
