# Supplementary material for: Analysis of Fbox substrate adapter proteins using ProteoSync, a program for projection of evolutionary conservation onto protein atomic coordinates
Source: Comput Struct Biotechnol J. 2025 Sep 11;27:4026–39. doi: 10.1016/j.csbj.2025.09.012 (PMC12475580; doi:10.1016/j.csbj.2025.09.012)
Supplement: Supplementary file 7 — Supplementary material [file mmc7.txt]

Lower % identity threshold: 40
Upper % identity threshold: 100
% length variability threshold: 20


Patiria_miniata_[41]                ---------------------------------------------TKMST 5
Lytechinus_variegatus_[42]          -------------------------------------------------A 1
QUERY_SEQUENCE                      MSPVFPMLTVLTMFYYICLRRRARTATRGEMMNTHRAIESNSQ-TSPLNA 49
Homo_sapiens_[100]                  MSPVFPMLTVLTMFYYICLRRRARTATRGEMMNTHRAIESNSQ-TSPLNA 49
Macaca_mulatta_[98]                 MSPVFPMLTVLTMFYYICLRRRARTATRGEMMNSHRTIESNSR-TSPLNA 49
Otolemur_garnettii_[94]             MSPVFPMLTVLTMFYYMCLRRRARTATRGEMMNNHRTIESNSR-TCPLNA 49
Ursus_arctos_[95]                   MSPVFPMLTVLTMFYYICLRRRARTATRGEMMNSHRTIESNSR-TSPLNA 49
Felis_catus_[96]                    MSPVFPMLTVLTMFYYICLRRRARTATRGEMMNSHRTIESNSR-TSPLHA 49
Canis_lupus_[95]                    MSPVFPMLTVLTMFYYICLRRRARTAARGEMMNSHRTIESNSR-TSPLNA 49
Myotis_myotis_[94]                  MSPVFPMLTVLTMFYYLCLRRRARTAARGEMMNSHRAIESNSR-TSPLNA 49
Equus_caballus_[95]                 MSPVFPMLTVLTMFYYICLWRRARTATRGEMMNSHRPIESNSR-TSPLKA 49
Neosciurus_carolinensis_[95]        MSPVFPMLTVLTMFYYMCLRRRARTATRGEMMNSHRTIESNTR-TSPLNA 49
Orcinus_orca_[94]                   MPPVFPMLTVLTMFYYMCLRRRARTATRGEMMNSHRTIEANSR-TSPLNA 49
Sus_scrofa_[94]                     MSPVFPMLTVLTMFYYMCLRRRARIATRGEIMNSHRTIESNSR-ASPLNA 49
Bos_taurus_[93]                     MSPVFPMLTVLTMFYYMCLRRRARTATRGEIMNSHRTVESNSR-TSPLNA 49
Rattus_norvegicus_[93]              MSPVFPMLTVLTMFYYMCLRRRARTATRGDMMSSHRTIVSNSR-TSPLNA 49
Mus_musculus_[93]                   MSPVFPMLTVLTMFYYMCLRRRARTATRGDMMNSHRTIVSNSR-TSPLNA 49
Monodelphis_domestica_[89]          MPPVFPMLTVLTMFYYICLRRRARTATRGEMMNSRRTIESNSR-TLPINS 49
Columba_livia_[87]                  MSPVFPMLTVLSMFYYMCLRRRARTATRGEMN-SRRAIESNTR-ALPINV 48
Taeniopygia_guttata_[87]            MPPVFPMLTVLSMFYYMCLRRRARTATRGEMN-SRRAIESNTR-ALPINV 48
Gallus_gallus_[86]                  MPPVFPMLTVLSMFYYMCLRRRARTATRGEMN-SRRAIESNTR-ALPINV 48
Trachemys_scripta_elegans_[88]      MSPVFPMLTVLSMFYYICLRRRARTATRGEMMNSRRAIESNSR-ALPINV 49
Pogona_vitticeps_[82]               MSPAFPMLTVLSMFYYICLRRRARTATRGEVMSNRRAIESN-R-TLPINV 48
Anolis_carolinensis_[82]            MSPAFPMLTVLSMFYYICLRRQARTATRGEQMTNRRAIESN-R-TLPIDV 48
Crotalus_tigris_[81]                MSPVFPMLTVLSMFYYICLRRRARTATRGELMNNRRAIESN-R-SLPINV 48
Xenopus_laevis_[75]                 ----FPMLTFLSMFYYICVRRRARLANRGEMLNSRRAIESNSR-ALPMST 45
Xenopus_tropicalis_[76]             --PWFPMLTVLSMFYYICLRRRARLASRGEMINSRQAIESNSR-ALPMST 47
Geotrypetes_seraphini_[77]          ------MLTVLSMFYYICLRRRARTATRGEMN-SRRAMESNSR-ALPMSA 42
Callorhinchus_milii_[74]            ---MFPMITILSMFYYICLRRRARSGTRGEAMNSRRAIESNNR-SLPLRV 46
Scyliorhinus_torazame_[72]          ---MYPMLTFLSMFYYFCLRRRARSGTRGEIMNSRRAIESNNR-ILPLSV 46
Latimeria_chalumnae_[77]            MPPVFPMLTLLSMFYYICLRRRARTGTRGEIMNSRRAIETNNR-VLPLTV 49
Takifugu_rubripes_[69]              ------MLTLLSMFYYICLRRRSRSGTRGEALTSRRAVESSQRAVLPVSV 44
Cynoglossus_semilaevis_[69]         ------MLTLLSMFYYICLRRRSRSGTRGEALTSRRAVESGQRAVLPVSV 44
Salmo_salar_[70]                    ------MLTLLSMFYYICLRRRSRSGTRGEALTSRRAVESGQRATLPISV 44
Oncorhynchus_nerka_[70]             ------MLTLLSMFYYICLRRRSRSGTRGEALTSRRAVESGQRATLPISV 44
Danio_rerio_[68]                    ---MFPMLTLLSMFYYICLRRRSRSGTRSEALGSRRAVELGQRSALPVTV 47
Anguilla_anguilla_[71]              ---MFPMLTLLSMFYYICLRRRSRSGTRGEVLNSRRAMESSQR-SLPLSV 46
Protopterus_annectens_[68]          ------MLTVLTTVYAFFLRHQARKGTRGQVMNDHETVKLNNPFLSFDMM 44
Petromyzon_marinus_[53]             --------------------------------------------------
Ciona_intestinalis_[41]             --------------------------------------------------
Branchiostoma_floridae_[49]         --------------------------------------------------
Branchiostoma_lanceolatum_[48]      --------------------------------------------------
Lamellibrachia_satsuma_[40]         --------------------------------------------------
Mytilus_edulis_[44]                 -----------------------------------KITETNKQGTTSKAV 15
Stylophora_pistillata_[43]          -----------------------------------------------MST 3
Nematostella_vectensis_[40]         --------------------------------------------------
Solenopsis_invicta_[43]             --------------------------------------------------
ALPHAFOLD STRUCTURE:                ------AAAAAAAAAAAAAAAAAAAAAAAAAA----------- ------
% sequences matching query:         ▃▁▃▂▄▄▅▅▅▃▅▁▅▅▅▅▂▅▅▅▅▅▄▅▃▃▄▅▅▄▂▃▃ ▁▅▂▃▅▄▄▁  ▂▁▅▁▂▁
                                                                                      

Patiria_miniata_[41]                TVS--QFAKEVLHFSSQYGTDG--NVSYVVPNLAGPSTIYPSYGDMTAAC 51
Lytechinus_variegatus_[42]          QLS--QFAKEVIHFSSQYGGDG--SMAYVAANLAGSPDVFPNYGDFTQAC 47
QUERY_SEQUENCE                      EVV--QYAKEVVDFSSHYGSEN--SMSYTMWNLAGVPNVFPSSGDFTQTA 95
Homo_sapiens_[100]                  EVV--QYAKEVVDFSSHYGSEN--SMSYTMWNLAGVPNVFPSSGDFTQTA 95
Macaca_mulatta_[98]                 EVV--QYAKEVVDFSSHYGSEN--SMSYTMRNLAGVPNVFPSSGDFTQTA 95
Otolemur_garnettii_[94]             EVV--QYAKEVVDFSSHYGSEN--SMSYTMWNLAGVPNVFPSSGDFTQTA 95
Ursus_arctos_[95]                   EVV--QYAKEVVDFSSHYGSEN--SMSYTMWNLAGVPNVFPSSGDFTQTA 95
Felis_catus_[96]                    EVV--QYAKEVVDFSSHYGSEN--SMSYTMWNLAGVPNVFPSSGDFTQTA 95
Canis_lupus_[95]                    EVV--QYAKEVVDFSSHYGSEN--SMSYTMWNLAGVPNVFPSSGDFTQTA 95
Myotis_myotis_[94]                  EVV--QYAKEVVDFSSHYGSEN--SMSYTMWNLAGVPNVFPSSGDFTQTA 95
Equus_caballus_[95]                 EVV--QYAKEVVDFSSHYGSEN--SMSYTMWNLAGVPNVFPNSGDFTQTA 95
Neosciurus_carolinensis_[95]        EVV--QYAKEVVDFSSHYGSEN--SMSYTMWNLAGVPNVFPSSGDFTQTA 95
Orcinus_orca_[94]                   EVV--QYAKEVVDFSSHYGSEN--SMSYTMWNLAGVPNVFPSSGDFTQTA 95
Sus_scrofa_[94]                     EVV--QYAKEVVDFSSHYGSEN--SMSYTMWNLAGVPNVFPSSGDFTQTA 95
Bos_taurus_[93]                     EVV--QYAKEVVDFSSHYGSEN--SMSYTMWNLAGVPNVFPSSGDFTQTA 95
Rattus_norvegicus_[93]              EVV--QYAKEVVDFSSHYGSEN--SMSYTMWNLAGVPNVFPSSGDFTQTA 95
Mus_musculus_[93]                   EVV--QYAKEVVDFSSHYGSEN--SMSYTMWNLAGVPNVFPSSGDFTQTA 95
Monodelphis_domestica_[89]          EVV--QYAKEVLDFSSHYGSEN--SMSYTMWNLAGIPNVYPSSGDFTQAA 95
Columba_livia_[87]                  EIV--QYAKEVLDFSSHYGSEN--SMSYTMWNLAGIPNVYPSSGDFTQTA 94
Taeniopygia_guttata_[87]            EIV--QYAKEVLDFSSHYGSEN--SMSYTMWNLAGIPNVYPSSGDFTQTA 94
Gallus_gallus_[86]                  EIV--QYAKEVLDFSSHYGSEN--SMSYTMWNLAGIPNVYPSSGDFTQTA 94
Trachemys_scripta_elegans_[88]      EVV--QYAKEVLDFSSHYGSEN--SMSYTMWNLAGIPNVYPSSGDFTQTA 95
Pogona_vitticeps_[82]               ELV--QYAKEVLDFSSHYGSEN--SMSYTMWNLAGTPNVYPSSGDFTQTA 94
Anolis_carolinensis_[82]            ELV--QYAKEVLDFSSHYGSEN--SMSYTMWNLAGTPNVYPSSGDFTQTA 94
Crotalus_tigris_[81]                ELV--QYAKEVLDFSSHYGSEN--SMSYTMWNLAGTPNVYPSSGDFTQTA 94
Xenopus_laevis_[75]                 KAV--QYAKEVLDFSSHYGSEN--SMSYTIWNLAGSPNVYPSSGDFTQTA 91
Xenopus_tropicalis_[76]             KAV--QYAKEVLDFSSHYGSEN--SMSYTMWNLAGSPNVYPSSGDFTQTA 93
Geotrypetes_seraphini_[77]          ETI--QYAKEVLDFSSHYGSEN--SMSYTMWNLAGIPNVYPSSGDFTQTA 88
Callorhinchus_milii_[74]            EVV--QHAKEVVDFSSQYGSEN--SLSYTMWNLSGLPNVYPSSGDFTQTA 92
Scyliorhinus_torazame_[72]          EVV--QYAKEVVDFSSQYGSEN--SLSYTMWNLSGLPNVYPSSGDFTQTA 92
Latimeria_chalumnae_[77]            EVV--QYAKQVVDFSSHYGSEN--SMSYTMWNLAGVPNVYPSSGDFTQTA 95
Takifugu_rubripes_[69]              EVE--QYAKEVLDFSSHYGSEN--SMSYTMWNLAGVPNVYPSSGDFTQTA 90
Cynoglossus_semilaevis_[69]         EVE--QYAKEVLDFSSHYGSEN--SMSYTMWNLAGVPNVYPSSGDFTQAA 90
Salmo_salar_[70]                    EVE--QYAKEVLDFSSHYGSEN--SMSYTMWNLAGMPNVYPSSGDFTQTA 90
Oncorhynchus_nerka_[70]             EVE--QYAKEVLDFSSHYGSEN--SMSYTMWNLAGMPNVYPSSGDFTQTA 90
Danio_rerio_[68]                    EVE--QYGKEILDFSSHYGSEN--SMSYTMWNLAGVPNVYPSSGDFTQTA 93
Anguilla_anguilla_[71]              EVE--QYAKEVLDFSSHYGSEN--SMSYTMWNLAGMPNVFPSSGDFTQTA 92
Protopterus_annectens_[68]          KTVGQQYVKEVVDFSSHYGSEN--SMSYTMWNLANKPNVYPNSGDFTQAA 92
Petromyzon_marinus_[53]             -----QYASQVVDFSSQYGSEG--SLSYTMGNLAGPPSVFPAHGDVTQAA 43
Ciona_intestinalis_[41]             -IK--QYAVGIIDYSSQYGGENRRSFSYSVSNIMGEPQIFPKYGDFTQAA 47
Branchiostoma_floridae_[49]         -VH--QHAIEVVDFSSQYGYDG--SMSYVASNLAGPPNVFPGYGDFTQAC 45
Branchiostoma_lanceolatum_[48]      -VH--QHAIEVVDFSSQYGNDG--SMSYVASNLAGPPNVYPGYGDFTQAC 45
Lamellibrachia_satsuma_[40]         --------------------------------------------------
Mytilus_edulis_[44]                 LIS--RFSKEVTDFSSQYGSET--SISYTVSNLAGRSNIFPAYGDFTQAA 61
Stylophora_pistillata_[43]          EKK--QVVEKVIFFSSQYGSDK--SKSYTAENLAGNSYNYPNYGDFTQAF 49
Nematostella_vectensis_[40]         -VR--QVGQEVTMFSSQYG--M--GRNYSASNLAGAGYSYPAYGDFVQAF 43
Solenopsis_invicta_[43]             -IQ--QFVKKVHSFSSQYGGNG--SISYAASNIIGGPNIFPNYGDFVQAF 45
ALPHAFOLD STRUCTURE:                BBB  BB--BBBBB--------  -------------------B-----B
% sequences matching query:         ▅▄▃  ▇▅▆▆▆▇▂▆▇▇▇▅▇▇▆▆▅  ▇▅▇▇▆▅▅▇▇▆▇▁▆▆▆▂▇▅▅▇▇▇▇▇▄▆
                                                                                      

Patiria_miniata_[41]                VFRTYGPWWELAP----SSQPEIG--RNAKKPYLGQDFVDLWYAEKVYPT 95
Lytechinus_variegatus_[42]          VFRTYGTWWERSP----SSEGKFG--KTG--DFKGNDFIDLYYEEKVLPT 89
QUERY_SEQUENCE                      VFRTYGTWWDQCP----SASLPF---KRTPPNFQSQDYVELTFEQQVYPT 138
Homo_sapiens_[100]                  VFRTYGTWWDQCP----SASLPF---KRTPPNFQSQDYVELTFEQQVYPT 138
Macaca_mulatta_[98]                 VFRTYGTWWDQCP----SASLPF---KRTPPNFQSQDYVELTFEQQVYPT 138
Otolemur_garnettii_[94]             VFRTYGMWWDQCP----SASLPF---KRTPPNFQSQDYVELTFEQQVYPT 138
Ursus_arctos_[95]                   VFRTYGTWWDQCP----SASLPF---KRTPPNFQSQDYVELSFEQQVYPT 138
Felis_catus_[96]                    VFRTYGTWWDQCP----SASLPF---KRTPPNFQSQDYVELTFEQQVYPT 138
Canis_lupus_[95]                    VFRTYGTWWDQCP----SASLPF---KRTPPNFQSQDYVELTFEQQVYPT 138
Myotis_myotis_[94]                  VFRTYGTWWDQCP----SASLPF---KRTPPNFQSQDYVELTFEQQVYPT 138
Equus_caballus_[95]                 VFRTYGTWWDQCP----SASLPF---KRTPPNFQSQDYVELTFEHQVYPT 138
Neosciurus_carolinensis_[95]        VFRTYGTWWDQCP----SASLPF---KRTPPNFQSQDYVELTFEQQVYPT 138
Orcinus_orca_[94]                   VFRTYGTWWDQCP----SAPVPF---KRTPPNFQSQDYVELAFEQQVYPT 138
Sus_scrofa_[94]                     VFRTYGTWWDQCP----SASVPF---KRTPPNFQSQDYVELAFEQQVYPT 138
Bos_taurus_[93]                     VFRTYGTWWDQCP----SAPVPF---KRTPANFQSQDYVELAFEQQVYPT 138
Rattus_norvegicus_[93]              VFRTYGTWWDQCP----SASLPF---RRTPSSFQSQDYVELTFEQQVYPT 138
Mus_musculus_[93]                   VFRTYGTWWDQCP----SASLPF---RRTPSSFQSQDYVELTFEQQVYPT 138
Monodelphis_domestica_[89]          VFRTYGTWWNQCP----SAPLPF---RRTPQNFQSQDYVELAFEEPVYPT 138
Columba_livia_[87]                  VFRTYGTWWDHCP----SARLPF---QRTPPTFCSQDYVELAFEEPVYPT 137
Taeniopygia_guttata_[87]            VFRTYGTWWDRCP----SARLPF---KRTPSTFCSQDYVELAFEEPVYPT 137
Gallus_gallus_[86]                  VFRTYGTWWDHCP----SARLPF---KRTPTTFCSQDYVELAFEEPVYPT 137
Trachemys_scripta_elegans_[88]      VFRTYGTWWDQCP----SAQLPF---KRTPPNFYSQDYVELAFEEPVYPT 138
Pogona_vitticeps_[82]               VFRTYGTWWECCP----SARAPF---KRTPPSFYSQDYVELAFEEPVYPT 137
Anolis_carolinensis_[82]            VFRTYGTWWEMCP----SSRAHF---TRTPPDFHSQDYVELAFEEQVYPT 137
Crotalus_tigris_[81]                VFRTYGKWWDMCP----SARIPF---TRTPPNFQSQDYVELAFEEQVYPT 137
Xenopus_laevis_[75]                 VFRTYGNWWRHCS----STPAPF---KRTSANFFSQDYVELVFEEPVYPT 134
Xenopus_tropicalis_[76]             VFRTYGNLWSNCS----STPAPF---KRTSVNFFSQDYVELAFEEPVYPT 136
Geotrypetes_seraphini_[77]          VFRTYGTWWDQCA----SSRQPF---RRTPLSFHSQDYVELAFEEPVYPT 131
Callorhinchus_milii_[74]            VFRTYGKWWEKCP----SSPGPF---RRNPESFQSQEYVELAFEEAVYPT 135
Scyliorhinus_torazame_[72]          VFRTYGRWWESCP----SSPLRF---RRAPRSFRSQEYVELVFEEAVYPT 135
Latimeria_chalumnae_[77]            VFRTYGKWWDQCP----SASQRI---LRTPPNFHSQEYVELGFEEPVYPT 138
Takifugu_rubripes_[69]              LFRAYGTWWEQCA----SAPPPF---RRTPKGFYSQDYIEVGFEEPVYPT 133
Cynoglossus_semilaevis_[69]         VFRAYGKWWEQCA----SAPPPF---RRTPKDFHSQDYIELGFEEPVYPT 133
Salmo_salar_[70]                    VFRAYGTWWEQCA----SAPLPF---RRTPKAFHSQDYIELAFEEPVYPT 133
Oncorhynchus_nerka_[70]             VFRAYGTWWEQCA----SAPLPF---RRTPKAFHSQDYIELAFEEPVYPT 133
Danio_rerio_[68]                    VFRTYGTWWEQCI----SSTPRF---RRTPPSFHSQDYLELAFEEPVYPT 136
Anguilla_anguilla_[71]              VFRMYGTWWEQCA----SAPLPF---RRTALSFHSQDYIELAFEEPVYPT 135
Protopterus_annectens_[68]          VFRTYGKWWDLSF----GAPPKF---RRMPPDFYSQDYVEVAFQEPVYPT 135
Petromyzon_marinus_[53]             VPRTYGRWWQRGGGGGGTAAAPP---VRAPPTFRARDFVEVAFPRAVRPC 90
Ciona_intestinalis_[41]             VMRTYGPWWEKCSSP--SFKKDH---RPRAFPFTSQDYIDVVFDQAVYPW 92
Branchiostoma_floridae_[49]         VFRTYGPWWKSCP----SARKPI---NRAPITFRSQDYIELLFEERVYPS 88
Branchiostoma_lanceolatum_[48]      VFRTYGPWWKCCP----SARKPI---NRSPVTFRSQDYIELLFEERVYPS 88
Lamellibrachia_satsuma_[40]         --------------------------------------------RKFFPT 6
Mytilus_edulis_[44]                 VFRTYGPWWKNVT----SSPVNS---KRTPPNFISDDYVELSFDLDVYPC 104
Stylophora_pistillata_[43]          VLRSYGPWWEMSP----SFRDPIDKSRRK---LISEDFVDLQFAESVYPT 92
Nematostella_vectensis_[40]         VLRTYGRWWKIAP----SCPCKLKCKTRTPTDFISQDFADIAYEVPVYPK 89
Solenopsis_invicta_[43]             AMRTYGPWWDKAS----SRSIDY--MPQNNMGVVSQDYINIEFYEAVYPI 89
ALPHAFOLD STRUCTURE:                -------------    ------   ----------BBBBBBBBBBBBBB
% sequences matching query:         ▇▆▇▆▇▇▃▇▇▂▃▅▄    ▇▄▁▂▅▅   ▂▆▅▅▂▂▆▁▆▆▆▆▅▆▆▁▆▆▁▁▇▇▇▆
                                                                                  . * 

Patiria_miniata_[41]                EVRIYETYHPGAVVQIFACEIHR---DQAGQIVNNNVRWQLLWSGRPQVS 142
Lytechinus_variegatus_[42]          AINIYETYHPGSVIQICGAEIEGPSDNGSPFSLSNHARWHVLWSGEAHDK 139
QUERY_SEQUENCE                      AVHVLETYHPGAVIRILACSANPY-----SPNPPAEVRWEILWSERPTKV 183
Homo_sapiens_[100]                  AVHVLETYHPGAVIRILACSANPY-----SPNPPAEVRWEILWSERPTKV 183
Macaca_mulatta_[98]                 AVHVLETYHPGAVIRILACSANPY-----SPNPPTEVRWEILWSERPTKL 183
Otolemur_garnettii_[94]             AVHVLETYHPGAVIRILACSANPY-----SPSPTAEVRWEILWSERPTKV 183
Ursus_arctos_[95]                   AVHVLETYHPGAVIRILACSANPY-----SPIPPAEVRWEILWSERPTKV 183
Felis_catus_[96]                    AVHVLETYHPGAVIRILACSANPY-----SPIPPAEVRWEILWSERPTKV 183
Canis_lupus_[95]                    AVHVLETYHPGAVIRILACSANPY-----SPIPPAEVRWEILWSETPTKV 183
Myotis_myotis_[94]                  AVLVLETYHPGAVIRILACSANPY-----SPSPPAEVRWEILWSERPTKV 183
Equus_caballus_[95]                 AVHVLETYHPGAVIRILACSANPY-----SPSPPAEVRWEILWSERPTKV 183
Neosciurus_carolinensis_[95]        AVHVLETYHPGAVIRILACSANPY-----SPSPPAEVRWEILWSERPSKV 183
Orcinus_orca_[94]                   AVHVLETYHPGAVIRILACSANPY-----SPSPPAEVRWEILWSEKPTKV 183
Sus_scrofa_[94]                     AVHVLETYHPGAVIRILACSANPY-----SPSPPAEVRWEILWSEKPTKV 183
Bos_taurus_[93]                     AVHVLETYHPGAVIRILACSANPY-----SPGPPAEVRWETLWSEKPTKV 183
Rattus_norvegicus_[93]              AVHVLETYHPGAVIRILACSANPY-----SPNPPAEVRWETLWSERPTKV 183
Mus_musculus_[93]                   AVHVLETYHPGAVIRILACSANPY-----SPNPPAEVRWEILWSERPMKV 183
Monodelphis_domestica_[89]          AVHVLETYHPGAVIRILACSANPY-----SPNPPAEVRWEILWSERPTKV 183
Columba_livia_[87]                  AVQILETYHPGAVVRILACSANPY-----SQNPPAEVRWEILWSEAPTKV 182
Taeniopygia_guttata_[87]            AVHILETYHPGAVVRILACSANPY-----SQNPPAEVRWEILWSEAPTKV 182
Gallus_gallus_[86]                  AVHILETYHPGAVVRILACSANPY-----SQNPPAEVRWEVLWSEAPTKV 182
Trachemys_scripta_elegans_[88]      AVHVLETYHPGAVIRILACSANPY-----SQNTPAEVRWEILWSEAPTKV 183
Pogona_vitticeps_[82]               AINILETYHPGAVVRILACSASPY-----SQNVPSEVRWEVLWSEPPSNV 182
Anolis_carolinensis_[82]            AIRVLETYHPGAVVRILACSASPY-----SQNLPAEVRWETLWSEPPSKV 182
Crotalus_tigris_[81]                AIHILETYHPGAVVRILACSASPY-----SQNQPSEVRWEILWSELPSKV 182
Xenopus_laevis_[75]                 AVHILETYHPGSVVKILACSANPY-----SQSAPAEIRWETIWSGEPTRV 179
Xenopus_tropicalis_[76]             AVHILETYHPGSVVKILACSANPY-----SQSAPAEIRWETIWSGEPTRV 181
Geotrypetes_seraphini_[77]          AIHILETYYPGAVVKILACSANPY-----CQNTPTEVRWENDLVWRAHQG 176
Callorhinchus_milii_[74]            AVDVLETYHPGAVVRILACSANPY-----SQTPASEIRWETLWSGDPVKV 180
Scyliorhinus_torazame_[72]          AIDVLETYHPGAIVRILACSANPY-----SQTPPSDIRWETLWAGDPAKV 180
Latimeria_chalumnae_[77]            AIHVLETYHPGAIVRILACSVNPY-----TQTPPSEIRWETLWSGEPVNL 183
Takifugu_rubripes_[69]              GVDVLETYYPGAVVQILACSHNPF-----SQNPPTDVRWEVLWSGEPTKV 178
Cynoglossus_semilaevis_[69]         AVEVLETYYPGAIVQILACSHNHF-----SQNPPTDVRWEVLWSGEPTKM 178
Salmo_salar_[70]                    AVEVLETYHPGAIVQIMACSLNPF-----SQNPPTDVRWEVLWAEEPTKV 178
Oncorhynchus_nerka_[70]             AVEVLETYHPGAIVQIMACSLNPF-----SQNPPTDIRWEVLWAEEPTKV 178
Danio_rerio_[68]                    AVEVLETYHPGAIVKIMACSLNPF-----SQNPPTDVRWEVLWSGKPNKA 181
Anguilla_anguilla_[71]              AIEVLETYHPGAIIQISACSLNPF-----SQNPPADVRWEVLWAGEPSKA 180
Protopterus_annectens_[68]          AVHVLETYYPGAIVRILACSVNPF-----SQNRSSEVRWETLWSGAPTNS 180
Petromyzon_marinus_[53]             SVGVLEVYNPGAVVRILARESGAG-----ADGKGP--RWATLWSGPPKLL 133
Ciona_intestinalis_[41]             SIAIYETYNPGSLVRILALCQR-------FPKQTAKRHWEVLWDNPHPQS 135
Branchiostoma_floridae_[49]         RIDIFETYNPGSVVKILACNTSPKD--FEELDPPEDVEWATLWAGQPESL 136
Branchiostoma_lanceolatum_[48]      RIDIFETYNPGSIVKILACNTSPKD--FEELDPPEDVEWVTLWAGQPEDL 136
Lamellibrachia_satsuma_[40]         KIEIYETFNPGTIVKILACDADPFT---EVVQSGRKVRWATLWSGKPQTL 53
Mytilus_edulis_[44]                 KIEVWETYNPGSVVRILACDTASGT---DVDDG--RVRWQVLWEGQPEKC 149
Stylophora_pistillata_[43]          KIEILETYNPGAVVHILALESVSSS------SKLNKPRWRTLWSGVPQDC 136
Nematostella_vectensis_[40]         VINILETYNPGAVVRILALQTDTN-------MVHTKRRWVTLWSGPPQCP 132
Solenopsis_invicta_[43]             RVSIYEVYNPGSVTRIWA--------------QDSKNRWFLLWSGPPQIV 125
ALPHAFOLD STRUCTURE:                BBBBBBBB----BBBBBBB-----     ---------BBBBBB------
% sequences matching query:         ▅▄▂▄▆▇▇▇▅▇▇▅▅▁▄▇▆▇▆▅▃▄▅▃     ▅▁▂▄▅▂▃▅▇▇▅▁▇▇▅▃▁▇▃▄▄
                                     : : *.: **:: :* .                   .*           

Patiria_miniata_[41]                LSD--PRIFSPPLRKVRFASNLIRLVVHHQHLRYYTELDAVELVG--TLQ 188
Lytechinus_variegatus_[42]          HFQ--PQMFSPPIRNINAKTNLIRLVFDHRSSDYYTELDSVELIGMTSLQ 187
QUERY_SEQUENCE                      NAS-QARQFKPCIKQINFPTNLIRLEVNSSLLEYYTELDAVVLHGVKDKP 232
Homo_sapiens_[100]                  NAS-QARQFKPCIKQINFPTNLIRLEVNSSLLEYYTELDAVVLHGVKDKP 232
Macaca_mulatta_[98]                 NAS-QARQFKPCIKQINFPTNLIRLEVNSSLLDYYTELDAVVLHGVKDKP 232
Otolemur_garnettii_[94]             NAS-QARQFKPCIKQINFPTNLIRLEVNSSLLDYYTELDAVVLHGTKDKP 232
Ursus_arctos_[95]                   NAS-QARQFKPCIKQINFPTNLIRLEVNSSLLDYYTELDAVVLHGTKDKP 232
Felis_catus_[96]                    NAS-QARQFKPCIKQINFPTNLIRLEVNSSLLDYYTELDAVVLHGTKDKP 232
Canis_lupus_[95]                    NAS-QARQFKPCIKQINFPTNLIRLEVNSSLLDYYTELDAVVLHGTKDKP 232
Myotis_myotis_[94]                  NAS-QARQFKPCIKQINFPTNLIRLEVNSSLLDYYTELDAVVLHGLKDKP 232
Equus_caballus_[95]                 NAS-QARQFKPCIKQINFPTNLIRLEVNSSLLDYYTELDAVVLHGMKDKP 232
Neosciurus_carolinensis_[95]        NAS-QARQFKPCIKQINFPTNLIRLEINSSLLDYYTELDAVVLHGMKDKP 232
Orcinus_orca_[94]                   NAS-QARQFKPCIKQINFPTNLIRLEVNSSLLDYYTELDAVVLHGTKDKP 232
Sus_scrofa_[94]                     NAS-QARQFKPCIKQINFPTNLIRLEVNSSLLDYYTELDAVVLHGVKDKP 232
Bos_taurus_[93]                     NAS-QARQFKPCIKQINFPTNLIRLEINSSLLDYYTELDAVVLHGMKDKP 232
Rattus_norvegicus_[93]              NAS-QARQFKPRIKQINFPTNLIRLEVNSSLLDYYTELDAVVLHGTKDKP 232
Mus_musculus_[93]                   NAS-QARQFKPCIKQINFPTNLIRLEVNSSLLDYYTELDAVVLHGTKDKP 232
Monodelphis_domestica_[89]          NTS-QARQFKPCIKQINFPSNLIRLEVNSTLLDYYTELDAVVLHGVKDRP 232
Columba_livia_[87]                  NGP-QARQFTPCIKQINFPTNLIRLEVNSSLLDYYTELDAVVLHGVKERP 231
Taeniopygia_guttata_[87]            NGP-QARQFTPCIKQINFPTNLIRLEVNSSLLDYYTELDAVVLHGVKERP 231
Gallus_gallus_[86]                  NGP-QARQFTPSIKQINFPTNLIRLEVNSSLLDYYTELDAVVLHGVKERP 231
Trachemys_scripta_elegans_[88]      NSP-QARQFTPCIKQIDFPTNLIRLEVNSSLQDYYAELDAVVLHGVKERP 232
Pogona_vitticeps_[82]               NSS-QARQFAPSIKQINFPTNLIRLEINSSLLDYYTELDAVVLHGLRERP 231
Anolis_carolinensis_[82]            NSP-QARQFMPSIKQINFPTNLIRLEMNSSLLDYYTELDAVVLHGLRERP 231
Crotalus_tigris_[81]                NLS-QARQFTPNIKQINFPTNLIRLEINSSLLDYYTELDAVVLHGLRERP 231
Xenopus_laevis_[75]                 NCP-QSRQFSPCLKEISFPTNLLRLETNSSLLDYYTELDAVELHGVKERP 228
Xenopus_tropicalis_[76]             NSP-QSRQFTPCLKEISFPTNLLRLETNSSLLDYYTELDAVELHGVKEKP 230
Geotrypetes_seraphini_[77]          EFP-PGSPILTLYQRNKLPTNLIRLEINSSLLDYYTELDAVVLYGMKERP 225
Callorhinchus_milii_[74]            NVS-QARQFTPCIKQINFRTNLIRLELNSSLLDYYAELDAVVLHGVKDKP 229
Scyliorhinus_torazame_[72]          NIS-QARQFTPCIKQLNFMTNLIRLELNSSLLDYYTELDAVLLHGVRER- 228
Latimeria_chalumnae_[77]            NTS-QARQFTPYIKQINFPTNLIRLEINSSLLEYYTEFDAVVLHGVREKP 232
Takifugu_rubripes_[69]              LTP-QARQFSPTIKHINFPTNLLRLEVNSSLLNYYTELDAVILRGVKERP 227
Cynoglossus_semilaevis_[69]         LTP-QARQFSPSIKLISFPTNLLRLEVNSSLLDYYTELDAVILHGVKHRP 227
Salmo_salar_[70]                    LTP-QARQFSPSIKQLSFPTNLIRVEVNSSLLKYYTELDAVVLRGQKERP 227
Oncorhynchus_nerka_[70]             LTP-QARQFSPSIKQLSFPTNLIRVEVNSSLLKYYTELDAVVLRGQKERP 227
Danio_rerio_[68]                    LTP-QARQFSPNIKQISFTTNLLRLEVNSSLLDYYTELDAVILRGVRERP 230
Anguilla_anguilla_[71]              LTP-QARQFSPSIKQINFATNLIRLEVNSSLLEYYTELDAVILRGVRQRP 229
Protopterus_annectens_[68]          STL-HACQFMPPIKPIDFPTNLIRLEVNSSLLEYYTELDAVILCGVKQRP 229
Petromyzon_marinus_[53]             GAN-RSREFCPRIRRPGFATELLRLELDCSLCEYYTELDAVVLRG----- 177
Ciona_intestinalis_[41]             NLPNEARMFAPILREIKHRSRIIRLEFCHSHLDYYAELDAVELTGCHVRT 185
Branchiostoma_floridae_[49]         PAR--PREFSPPLNPCPFATNLIRLEVNQKLLEYYTELDAVKLYGILECK 184
Branchiostoma_lanceolatum_[48]      PAR--PREFSPPLKPCPFATNLIRLEVNQKLLEYYAELDAVKLYGILECN 184
Lamellibrachia_satsuma_[40]         QGK--SRIFSPPLARNPFAANVIRLEFDQTCSGYYMELDAVCLHGVTTSP 101
Mytilus_edulis_[44]                 PDK--SRIFSPTLREPLFKTSLIRLELCSTLCHYYTELDCVCMYGTLNP- 196
Stylophora_pistillata_[43]          PPR--ARKFSPPLKRLNHPTKLIRLEFNQRHLSYYTELDAVILYG--TAT 182
Nematostella_vectensis_[40]         PPV--ARMFSPQIRRCDKPTSLIRLEFNQDHLDYYTELDAVELMGNLPVA 180
Solenopsis_invicta_[43]             SSK--SRIFSPPLRQCDFKTKVLRLEFNHSLLDYYTALDAVILVG----- 168
ALPHAFOLD STRUCTURE:                --- --BBB----------BBBBBBBB---------BBBBBBBBBB----
% sequences matching query:         ▃▁▂ ▅▅▇▅▇▁▇▂▅▅▄▅▃▆▅▆▆▇▆▇▇▇▃▆▅▅▆▆ ▇▇▆▇▇▇▇▇▃▇▄▇▂▃▁▁▅
                                            : .        : ::*:        **  :*.* : *     

Patiria_miniata_[41]                DD----------GTDLDAVYALRMQTLSIRSQD-----------DLNVSP 217
Lytechinus_variegatus_[42]          DE----------GTDLDDVYLHRLQELSLKEERSKG------SYEYPVQA 221
QUERY_SEQUENCE                      ------VLSLK-TSLID---MNDIEDDAYAEKDGCG-MDSLNKKFSSAVL 271
Homo_sapiens_[100]                  ------VLSLK-TSLID---MNDIEDDAYAEKDGCG-MDSLNKKFSSAVL 271
Macaca_mulatta_[98]                 ------VLSLK-TSLID---MNDIDDDAYEEKDGCG-MDNLNKKFSSAVL 271
Otolemur_garnettii_[94]             ------ELSLK-TSLID---MNGLEEDAYEKKDGCR-MDNLNKKFISAIL 271
Ursus_arctos_[95]                   ------VLSLK-TSLID---MNDLEDDGYEEKDGCG-MDSLNKKFSSTAL 271
Felis_catus_[96]                    ------VLSLK-TSLID---MNDLEDDDYEEKDGCG-MDSLNKKFSSTAL 271
Canis_lupus_[95]                    ------VLSLQ-TSLID---MNDLEDDDYEEKDGCG-MDSLSQKFSSTAL 271
Myotis_myotis_[94]                  ------VLSLK-TSLID---MNDLEDDDYEENDDCG-MDNLNKKLSSTAL 271
Equus_caballus_[95]                 ------VLSLK-TSLVD---MNDLEDDDYEEKDGCG-MDNLNKKFSSTAL 271
Neosciurus_carolinensis_[95]        ------VLSLK-TSLID---MNDLEDDDYEEKDGCG-MDNLNQKFSSTAL 271
Orcinus_orca_[94]                   ------VLSLK-TSLID---MNDL-EDDYEEKNGCG-MDNLNKKFSSIAL 270
Sus_scrofa_[94]                     ------LLSLK-TSLID---MNDLDEDDYEEKDGCG-MDNLNKKFSSIAL 271
Bos_taurus_[93]                     ------MLSLK-TSLID---MNDLDEDDYEEKDDCE-IDNLNKKFSSTAL 271
Rattus_norvegicus_[93]              ------LLSLK-TALVD---MNDLEDDDYEEKDGCE-MDALNKKFSSATL 271
Mus_musculus_[93]                   ------LLSLK-TALVD---MNDLEDDDYEEKDGCE-MDALNKKFSSAAL 271
Monodelphis_domestica_[89]          ------VLSLK-TSLIG---MNDLDEEDYEEKDVCG-MEVLCKQFNNATL 271
Columba_livia_[87]                  ------VLSLK-TAMID---MNDIDEDEDEEKYGCG-MDTLNKQFSIVTL 270
Taeniopygia_guttata_[87]            ------VLSLK-TSMID---MNDIDDDEDEEKFACG-MDTLNKQFSIVTL 270
Gallus_gallus_[86]                  ------VLSLK-ASMID---MNDIDEDEDEEKYGCG-MDTLNKQFNIVAL 270
Trachemys_scripta_elegans_[88]      ------VLSLK-TSMID---MNDLDEDDDEEKNGSE-MDSLNKQFSVAAL 271
Pogona_vitticeps_[82]               ------VLSFN-TSVID---MNDLEEEEDGERDSCN-MDSLNKQLSIAGF 270
Anolis_carolinensis_[82]            ------VLSRN-TSLID---MNDLGDDEDEERNNCT-MDSLNKQFSAAGF 270
Crotalus_tigris_[81]                ------MHSLS-TLVIN---MNDLDDDEEGERESYNSMDSLNKQFSTAAF 271
Xenopus_laevis_[75]                 ------VPPLK-TAAID---MSDLDDDYD-DKDNSE-LDSLTDQLSNCGI 266
Xenopus_tropicalis_[76]             ------VLFLK-TAAID---MSDLDDDYD-DKDSCE-LDSLTNQLSNTGI 268
Geotrypetes_seraphini_[77]          ------VLSLK-TTVIN---MNDLDEDCD-EKEGCD-MGSLNRQFSSTGL 263
Callorhinchus_milii_[74]            ------LLPLR-KPSM-----LDLEVDD--DQDLEL----LNGQFSEISL 261
Scyliorhinus_torazame_[72]          ------LRSLH-KPSM-----LDLDDYDKDDHSLEF----FTGRFTGMTL 262
Latimeria_chalumnae_[77]            ------LIPII-KQSLPNMNALDDELEEDGDNDYSYGTTRLNKQFSNFDF 275
Takifugu_rubripes_[69]              ------MLALYKMPMID---ISDLSDSEEELSDVGG-----PFRQGG--- 260
Cynoglossus_semilaevis_[69]         ------LPALYKLHVID---INDVSDGEEELPDVGG-----GFRQGGDGK 263
Salmo_salar_[70]                    ------ILSLYKMPRID---ICDLSDSDEELSDPGA-----SFRQAGDGK 263
Oncorhynchus_nerka_[70]             ------ILSLYKMPRID---ICDLSDSDEELSDPGA-----SFRQAGDGK 263
Danio_rerio_[68]                    ------ILALYKIPVID---INDLSDSEEEISEAGG-----LCCRSTAEN 266
Anguilla_anguilla_[71]              ------VLSLYKMPLID---ISDLSDSEEEREAAEA-----MSGKSS--- 262
Protopterus_annectens_[68]          ------KN----TSLID---LNDLNDKEKDDDECEV--RRLDESLYKMTI 264
Petromyzon_marinus_[53]             --------------------------------------------------
Ciona_intestinalis_[41]             ------YLFSEDLIFSE----SKIDYSLSSNVDPEP----PSESEEEEPI 221
Branchiostoma_floridae_[49]         ------ELQNS---------SDHPSRHLYPDPGISATEKMLRDLMLVDKK 219
Branchiostoma_lanceolatum_[48]      ------ELQNS---------SEPPSKHLYPDPGISATEKMLRDLMLVDKK 219
Lamellibrachia_satsuma_[40]         SGVSEETLAQWDITSPSLHNCCRGDNIHNNAAIITKGLAFLHVQDGLSAA 151
Mytilus_edulis_[44]                 --CSDMQAILKQAPSFEVKDCSDADEIVSQTLKYINTLSVSSHQE----K 240
Stylophora_pistillata_[43]          RN----DLHHKEMTSLAP--CDDAQVSITTNLFAQLSFKPDEKEKKNGNL 226
Nematostella_vectensis_[40]         NY----VPSPQPANTMSP--ATSAVVS-TTKLFKQLSIS-DKSQHDDPNR 222
Solenopsis_invicta_[43]             --------------------------------------------------
ALPHAFOLD STRUCTURE:                      ----- -----   ---------------- AAAAAAAAA----
% sequences matching query:               ▂▅▃▄▂ ▃▂▁▄▄   ▃▃▅ ▁▂▃ ▁ ▂▂▃▁▂▁ ▂▂▁▄▂▂▁▃▃▁▁ ▂
                                                                                      

Patiria_miniata_[41]                SMAIDNGCFDMLP------------------------------------- 230
Lytechinus_variegatus_[42]          LPTMDNGCFDMLP------------------------------------- 234
QUERY_SEQUENCE                      GEGPNNGYFDKLP------------------------------------- 284
Homo_sapiens_[100]                  GEGPNNGYFDKLP------------------------------------- 284
Macaca_mulatta_[98]                 REGPNNGYFDKLP------------------------------------- 284
Otolemur_garnettii_[94]             REGPNNGYFDQLP------------------------------------- 284
Ursus_arctos_[95]                   REGPNNGYFDKLP------------------------------------- 284
Felis_catus_[96]                    REGPNNGYFDKLP------------------------------------- 284
Canis_lupus_[95]                    REGPNNGYFDKLP------------------------------------- 284
Myotis_myotis_[94]                  REGPNNGYFDKLP------------------------------------- 284
Equus_caballus_[95]                 REGPNNGYFDKLP------------------------------------- 284
Neosciurus_carolinensis_[95]        REGPNNGYFDKLP------------------------------------- 284
Orcinus_orca_[94]                   REGTSNGYFDKLP------------------------------------- 283
Sus_scrofa_[94]                     REGPSNGYFDKLP------------------------------------- 284
Bos_taurus_[93]                     REGPSNGYFDKLP------------------------------------- 284
Rattus_norvegicus_[93]              GDGPSNGYFDKLP------------------------------------- 284
Mus_musculus_[93]                   GDGPHNGYFDKLP------------------------------------- 284
Monodelphis_domestica_[89]          REWTNNGYFDKLP------------------------------------- 284
Columba_livia_[87]                  REWPTNGYFDKLP------------------------------------- 283
Taeniopygia_guttata_[87]            REWPTNGYFDKLP------------------------------------- 283
Gallus_gallus_[86]                  REWPSNGYFDKLP------------------------------------- 283
Trachemys_scripta_elegans_[88]      REWTTNGYFDKLP------------------------------------- 284
Pogona_vitticeps_[82]               REWTTNGYFDKLP------------------------------------- 283
Anolis_carolinensis_[82]            REWTTNGYFDKLP------------------------------------- 283
Crotalus_tigris_[81]                KDWTSNGYFDKLP------------------------------------- 284
Xenopus_laevis_[75]                 REWTNNGYFDKLP------------------------------------- 279
Xenopus_tropicalis_[76]             REWTNNGYFDKLP------------------------------------- 281
Geotrypetes_seraphini_[77]          KEWTSNGYFDKLP------------------------------------- 276
Callorhinchus_milii_[74]            AECTKNGYFDNLP------------------------------------- 274
Scyliorhinus_torazame_[72]          PEYTKNGYFETLP------------------------------------- 275
Latimeria_chalumnae_[77]            SESTSNGYFDKLP------------------------------------- 288
Takifugu_rubripes_[69]              ---AGSGYFDKLP------------------------------------- 270
Cynoglossus_semilaevis_[69]         NQRTGNGYFDKLP------------------------------------- 276
Salmo_salar_[70]                    HINLGNGYFDKLP------------------------------------- 276
Oncorhynchus_nerka_[70]             HINLGNGYFDKLP------------------------------------- 276
Danio_rerio_[68]                    RQSLANGYFDRLP------------------------------------- 279
Anguilla_anguilla_[71]              ---TGNGYFDKLP------------------------------------- 272
Protopterus_annectens_[68]          HQNKSNGYFDMLP------------------------------------- 277
Petromyzon_marinus_[53]             --GSGNGYFDLLP------------------------------------- 188
Ciona_intestinalis_[41]             QFSHPGGMFSLLP------------------------------------- 234
Branchiostoma_floridae_[49]         SAPGNNGYFDILP------------------------------------- 232
Branchiostoma_lanceolatum_[48]      SSPGNNGYFDMLP------------------------------------- 232
Lamellibrachia_satsuma_[40]         LDDTDNGHFDILPGEAGNNTVLVQGEAGNNTVLFRDEASNDTVLVWVEVT 201
Mytilus_edulis_[44]                 DPEMGNGYFDDLP------------------------------------- 253
Stylophora_pistillata_[43]          EELGSNGYFDILP------------------------------------- 239
Nematostella_vectensis_[40]         HPAGDNGFFDILP------------------------------------- 235
Solenopsis_invicta_[43]             -----TSEFSMFP------------------------------------- 176
ALPHAFOLD STRUCTURE:                -------------                                     
% sequences matching query:          ▃▁▁▁▇▇▆▇▇▄▇▇                                     
                                          . *. :*                                     

Patiria_miniata_[41]                -------GELIQLIFSDLELLDLCRAAPTCKLFKKHCYDKLQFVELDLQP 273
Lytechinus_variegatus_[42]          -------GELIQLIFRYLSLDDLCVAATTCTLFRKHCYDQLLYVELNLQP 277
QUERY_SEQUENCE                      -------YELIQLILNHLTLPDLCRLAQTCKLLSQHCCDPLQYIHLNLQP 327
Homo_sapiens_[100]                  -------YELIQLILNHLTLPDLCRLAQTCKLLSQHCCDPLQYIHLNLQP 327
Macaca_mulatta_[98]                 -------YELIQLILNHLTLPDLCRLAQTCKLLSQHCCDPLQYIHLNLQP 327
Otolemur_garnettii_[94]             -------YELIQMILNHLTLPDLCRLAQTCKLLNQHCCDPLQYIHLNLQP 327
Ursus_arctos_[95]                   -------YELIQLILNHLTLPDLCRLAQTCKLLNQHCCDPLQYIHLNLQP 327
Felis_catus_[96]                    -------YELIQLILNHLTLPDLCRLAQTCKLLNQHCCDPLQYIHLNLQP 327
Canis_lupus_[95]                    -------YELIQLILNHLTLPDLCRLAQTCKLLNQHCCDPLQYIHLNLQP 327
Myotis_myotis_[94]                  -------YELIQLILNHLTLPDLCRLAQTCKLLNQHCYDPLQYIHLNLQP 327
Equus_caballus_[95]                 -------YELIQLILNHLTLPDLCRLAQTCKLLNQHCCDPLQYLHLNLQP 327
Neosciurus_carolinensis_[95]        -------YELIQLILNHLTLPDLCRLAQTCKLLHQHCCDPLQYIHLNLQP 327
Orcinus_orca_[94]                   -------YELIQLILNHLTLPDLCRLAQTCKLLNQHCCDPLQYIHLNLQP 326
Sus_scrofa_[94]                     -------YELIQLILNHLTLPDLCRLAQTCKLLNQHCCDPLQYIHLNLQP 327
Bos_taurus_[93]                     -------YELIQLILNHLTLPDLCRLAQTCKLLNQHCCDPLQYIHLNLQP 327
Rattus_norvegicus_[93]              -------YELIQLILNHLSLPDLCRLAQTCRLLHQHCCDPLQYIHLNLQP 327
Mus_musculus_[93]                   -------YELIQLILNHLSLPDLCRLAQTCRLLHQHCCDPLQYIHLNLQP 327
Monodelphis_domestica_[89]          -------YELIQLILSHLTLPDLCRLAQTCKLLYQHCCDPLQYTHLNLQP 327
Columba_livia_[87]                  -------YELIQLILSHLTVPDLCRLAQTCKLLYQHCCDPLQYIHLSLQP 326
Taeniopygia_guttata_[87]            -------YELIQLILSHLTVPDLCRLAQTCKLLYQHCCDPLQYIHLSLQP 326
Gallus_gallus_[86]                  -------YELIQLILSHLTVPDLCRLAQTCKLLYQHCCDPLQYIHLSLQP 326
Trachemys_scripta_elegans_[88]      -------YELIQLILSHLTVPDLCRLAQTCKLLYQHCCDPLQYIHLSLQP 327
Pogona_vitticeps_[82]               -------YELIQLILSHLTVPDLCRLSQTCKLLYQHCCDPLQYIHLSLQP 326
Anolis_carolinensis_[82]            -------YELIQLILSHLTVPDLCRLSQTSKLLYQHCCDPLQYIHLSLQP 326
Crotalus_tigris_[81]                -------YELIQLILSHLTVPDLCRLSQTCKLLYQHCCDPLQYIHLSLQP 327
Xenopus_laevis_[75]                 -------YELIQFIISHLALPDLCRLAQTCKLMYQHCCDPLQYTHLSLQP 322
Xenopus_tropicalis_[76]             -------YELIQFIISHLALPDLCRLAQTCKLMYQHCCDPLQYTHLSLQP 324
Geotrypetes_seraphini_[77]          -------YELIQLIISHLTLPDLCRLAQTCKRLHQHCCDPLQYIHLSLQP 319
Callorhinchus_milii_[74]            -------YELIQLILSHLTVPDLCKLSQCCKSLYQHCYDPLQYVQLSLQP 317
Scyliorhinus_torazame_[72]          -------YELIQLILSHLTVPDLCQLAQTCKLLHQHCYDPLQYVQLSLQP 318
Latimeria_chalumnae_[77]            -------YELIQLIISHLTLPDLCRLAQTCKLLHQHCCDPLQYIHLNLQP 331
Takifugu_rubripes_[69]              -------YELIQLILSHLTLPDLSRLAQSCKLLHQHCCDPLQYTQLSLQP 313
Cynoglossus_semilaevis_[69]         -------YELIQLILSHLTLPDLCRLAQSCKLLHQHCCDPLQYTQLSLQP 319
Salmo_salar_[70]                    -------YELIQLIVSHLTLPDLCRLTQTCKLLHQHCCDPLQYIQLSLQP 319
Oncorhynchus_nerka_[70]             -------YELIQLIVSHLTLPDLCRLTQTCKLLHQHCCDPLQYIQLSLQP 319
Danio_rerio_[68]                    -------YELIQLIVSHLPVPDLCRLAQSCKLFHKHCCDPLQYIQLSLQP 322
Anguilla_anguilla_[71]              -------YELIQLIVSHLTLPDLCRLAQSCKLLQQHCCDPLQYIQLSLQP 315
Protopterus_annectens_[68]          -------YELIQLIISHLTVPDLCRLAQTCKLLNRHCCDPLQYIQLSLQP 320
Petromyzon_marinus_[53]             -------YELIQLILSHVPLRDLCRLCRTCRLLRAHAEDPAQYSHLDLRP 231
Ciona_intestinalis_[41]             -------AELTSKIFSYLPFPDICRAAQVCSVFHDHSYDPSQLTCLNLHT 277
Branchiostoma_floridae_[49]         -------SEVIQLILSYLDMPSLCSAALSCSFLMHHCYDPLQYTDLDLQP 275
Branchiostoma_lanceolatum_[48]      -------SEVIQLILSYLDMPSLCNTALSCSFLMHHCYDPLQYTGLDLQP 275
Lamellibrachia_satsuma_[40]         MVLSLSGDEVIQLIIRQLDTPTLCNLASTNRLFYKHCYDPLQYTELNLQP 251
Mytilus_edulis_[44]                 -------DEVIQLILSYLDVPALCVASRACMLMKKHCYDTLQYTELNLQP 296
Stylophora_pistillata_[43]          -------DELIHYIFSFLELIDLISAAFTCRLFSRHCFDPVWYKELDLKP 282
Nematostella_vectensis_[40]         -------SEVCHFIFTYLELTDLIKAACTCKLFFLHCYDPVWFKELDLQP 278
Solenopsis_invicta_[43]             -------DEIIIKILRNLDLASLCRVSRVNKHFYNLAQDPLLYTCLNLKP 219
ALPHAFOLD STRUCTURE:                       AAAAAAAA----AAAAAAA----AAAAAAA-------BBB---
% sequences matching query:                ▅▇▆▇▆▆▇▄▁▅▇▄▄▆▆▇▇▅▅▅▅▅▇▅▆▅ ▅▇▇▄▇▇▆▆▇▃▃▇▂▇▆▇
                                            *:   *.  :    :         :   . *      *.*:.

Patiria_miniata_[41]                YWHKVNENTLDGLAERCQ---HLQKLSLAWCGDWGSLSTESFSSFILECG 320
Lytechinus_variegatus_[42]          YWMMVSGDSLYGLTERCS---QLQMLDLSWCGDWDKITSKDFNSFLFSCG 324
QUERY_SEQUENCE                      YWAKLDDTSLEFLQSRCT---LVQWLNLSWTGNRGFISVAGFSRFLKVCG 374
Homo_sapiens_[100]                  YWAKLDDTSLEFLQSRCT---LVQWLNLSWTGNRGFISVAGFSRFLKVCG 374
Macaca_mulatta_[98]                 YWAKLDDTSLEFLQSRCT---LVQWLNLSWTGNRGFISVAGFSRFLKVCG 374
Otolemur_garnettii_[94]             YWAKLNDASLGFLQARCT---LVQWLNLSWTGSRGFISVMGFSRFLKVCG 374
Ursus_arctos_[95]                   YWAKLSDTSLQFLQPRCT---LVQWLNLSWTGNRGFISVAGFSRFLKVCG 374
Felis_catus_[96]                    YWAKLNDTSLEFLQSRCT---LVQWLNLSWTGNRGFISVAGFSRFLKVCG 374
Canis_lupus_[95]                    YWAKLNDTSLEFLQARCT---LVQWLNLSWTGNRGFISVAGFSRFLKVCG 374
Myotis_myotis_[94]                  YWAKLNDTSLEFLQARCT---LVQWLNLSWTGNRGFISVAGFSRFLKVCG 374
Equus_caballus_[95]                 YWAKLNDASLEFLQARCT---LVQWLNLSWTGNRGFISVAGFSRFLKVCG 374
Neosciurus_carolinensis_[95]        YWAKLNDTSLEFLQARCT---LVQWLNLSWTGNRGFISVAGFSRFLKVCG 374
Orcinus_orca_[94]                   YWAKLNDTSLEFLQPRCT---LVQWLNLSWTGNRGFISVSGFSRFLKVCG 373
Sus_scrofa_[94]                     YWAKLNDTSLEFLQARCT---LVQWLNLSWTGNRGFISVAGFSRFLKVCG 374
Bos_taurus_[93]                     YWAKLNDTSLEFLQARCT---LVQWLNLSWTGNRGFISVAGFSRFLKVCG 374
Rattus_norvegicus_[93]              YWAKLDDTSLEFLQARCA---LVQWLNLSWTGNRGFISVSGFSRFLKVCG 374
Mus_musculus_[93]                   YWARLDDTSLEFLQARCV---LVQWLNLSWTGNRGFISVSGFSRFLKVCG 374
Monodelphis_domestica_[89]          YWAKLNDTSLEYLQSRCT---LVQWLNLSWTGNRGFISVSGFGRFLKVCG 374
Columba_livia_[87]                  YWARINDTSLEYLQSRCT---LIQWLNLSWTGNRGAISVSGFSRFLKVCG 373
Taeniopygia_guttata_[87]            YWARINDTSLEYLQSRCT---LIQWLNLSWTGNRGAISVSGFSRFLKVCG 373
Gallus_gallus_[86]                  YWARINDTSLEHLQSRCT---LIQWLNLSWTGNRGAISVSGFSRFLKVCG 373
Trachemys_scripta_elegans_[88]      YWARINDTSLEYLLSRCT---LIQWLNLSWTGNRGAISVSGFSRFLKVCG 374
Pogona_vitticeps_[82]               YWARINDTALEYLQPRCT---LVQWLNLSWTGNRGTISLSAFSRFLKVCG 373
Anolis_carolinensis_[82]            YWARINDTALEHLQSRCI---LVQWLNLSWTGNRGTISLSAFSRFMKVCG 373
Crotalus_tigris_[81]                YWARINDTALEYLQSRCI---LVQWLNLSWTGNRGTISFSAFSRFLKVCG 374
Xenopus_laevis_[75]                 YWTNVNDSSLDYLLPRCS---LVQWLNLSWTGNRGFISTSGFSRLLKVCG 369
Xenopus_tropicalis_[76]             YWTNVNDNSLEYLLPRCS---LVQWLNLSWTGNRGLISTSGFSRLLKVCG 371
Geotrypetes_seraphini_[77]          YWAKLNDASLEYLQPRCT---LTQWLNLSWTGNRGVISVSGFSRFLKVCG 366
Callorhinchus_milii_[74]            YWAAINDNSLEHLTSRCA---LLQRLNLSWTGSRGFISQQGFNRFMQVCG 364
Scyliorhinus_torazame_[72]          YWTGLDDTSLEHLQSRCA---HVQCLNLSWTGNRGSISMQGFSRFMQVCG 365
Latimeria_chalumnae_[77]            YWATLNDASLEHLQARCT---LLQWLNLSWTGNRGLISDSGLCRFLKVCG 378
Takifugu_rubripes_[69]              YWARLNDAALGHLQSRCT---LLQRLNLSWTGNRGALTLTGFSSFLKACG 360
Cynoglossus_semilaevis_[69]         YWARLSDASLGHLQSRCT---LLQRLNLSWTGNRGALTSTGFSSFIKACG 366
Salmo_salar_[70]                    YWSRLSDASLGHLQGRCT---LLQRLNLSWTGNRGALTLTGFSSFMKACG 366
Oncorhynchus_nerka_[70]             YWPRLSDTSLGHLQGRCT---LLQRLNLSWTGNRGALTLTGFSSFMKACG 366
Danio_rerio_[68]                    YWARLTDASLCHLQSRCT---LLQRLNLSWTGNRGAVTPAGFCSFMKACG 369
Anguilla_anguilla_[71]              YWARLTDTSLGYLQNRCT---LIQRLNLSWTGNRGAVTAAGFCSFVKACG 362
Protopterus_annectens_[68]          YWARLDDTSLEHLQSRCT---LIQSLDLSWAGSRGAISVPAFCRFLNVCG 367
Petromyzon_marinus_[53]             YWPSVGDAQLQALAPRCT---HTQALGLSWTGGRGLVTVGGFVRFLEGCG 278
Ciona_intestinalis_[41]             YWHMVNENTLKGIVNRCQNGCTVQTLNMRWVGGGDIISPDHFNWFFRSCN 327
Branchiostoma_floridae_[49]         YWSQVDDYVLKCLQIRCS---HLQQLSLSWCGRYDMIKGRTFNEFLEHCG 322
Branchiostoma_lanceolatum_[48]      YWSQVDDYVLKCLQIRCS---HLQQLSLSWCGRYDMIKGPTFIKFLEHCG 322
Lamellibrachia_satsuma_[40]         YWTKVTDCALERLRGRCR---HLQRLNLSWCGRHKEITAPGVARFLKSCG 298
Mytilus_edulis_[44]                 HWPQQMP-SLTAVKP------------VMVWGKQRIMQSMTFGNFMKECG 333
Stylophora_pistillata_[43]          YWSLITDVTLDHLQNFCT---STEKLDLTWSGPYEAVTCHGIFRFLQKCG 329
Nematostella_vectensis_[40]         YWTLISDTALAGIQSRCT---GTEKLSLAWAGPYGAVTAAGFENFLLSSC 325
Solenopsis_invicta_[43]             YWYIIDTKALHFLTFKCT---YLRQLDLSWCDR---FSVLDLEMFLDICG 263
ALPHAFOLD STRUCTURE:                -----BAAAAAAAA----   ---BBB--------B--AAAAAAAAAAA-
% sequences matching query:         ▇▇▄▁▃ ▆▃▅▇▃▁▇▅▁▇▇▄   ▅▂▆▃▇▅▇▆▇▅▇▄▅▆▁▅▄▂▁▅▆▄▄▇▅▅▄▇▇
                                    :*       *  :              :   .    .    .  :.  . 

Patiria_miniata_[41]                -AELRCLRLSACAFLTPNNISVIASKCPKLEELDLSSVRVK--------- 360
Lytechinus_variegatus_[42]          -SELKSLRLKACRFVTADSLEAIASVCTKLKELNLSSCRS---------- 363
QUERY_SEQUENCE                      -SELVRLELSCSHFLNETCLEVISEMCPNLQALNLSSC------------ 411
Homo_sapiens_[100]                  -SELVRLELSCSHFLNETCLEVISEMCPNLQALNLSSC------------ 411
Macaca_mulatta_[98]                 -SELVRLELSCSHFLNETCLEVISEMCPNLQALNLSSC------------ 411
Otolemur_garnettii_[94]             -SELVRLELSCSHFLNETCLEVISEMCPSLQDLNLSSC------------ 411
Ursus_arctos_[95]                   -SELVRLELSCSHFLNETCLEIISEMCPNLQDLNLSSC------------ 411
Felis_catus_[96]                    -SELVRLELSCSHFLNETCLEIISEMCPNLQDLNLSSC------------ 411
Canis_lupus_[95]                    -SELVRLELSCSHFLNETCLEIISEMCPNLQDLNLSSC------------ 411
Myotis_myotis_[94]                  -SELVRLELSCSHFLNETCLEIISEMCPHLQELNLSSC------------ 411
Equus_caballus_[95]                 -SELVRLELSCSHFLNETCLEIISEMCPNLQDLNLSSC------------ 411
Neosciurus_carolinensis_[95]        -SELVRLELSCSHFLNETCLEVISEMCPDLQDLNLSSC------------ 411
Orcinus_orca_[94]                   -SELVRLELSCSHFLNETCLEIISEMCLNLQDLNLSSC------------ 410
Sus_scrofa_[94]                     -SELVRLELSCSHFLNETCLEIISEMCPNLQDLNLSSC------------ 411
Bos_taurus_[93]                     -SELVRLELSCSHFLNETCLEIISEMCPNLQDLNLSSC------------ 411
Rattus_norvegicus_[93]              -SELVRLELSCSHFLNDACLEVISEMCPNLQDLNLSSC------------ 411
Mus_musculus_[93]                   -SELVRLELSCSHFLNDTCLEVISEMCPNLQDLNLSSC------------ 411
Monodelphis_domestica_[89]          -SELVRLELACGHFLNETCLEVISEMCPNLQELNLSSC------------ 411
Columba_livia_[87]                  -SELVRLELSCGHFLNETCLEVITEMCPNLQELNLSSC------------ 410
Taeniopygia_guttata_[87]            -SELVRLELSCGHFLNETCLEVITEMCPNLQELNLSSC------------ 410
Gallus_gallus_[86]                  -SELVRLELSCGHFLNETCLEVITEMCPNLQELNLSSC------------ 410
Trachemys_scripta_elegans_[88]      -SELVRLELACGHFLNETCLEVIAEMCPNLQELNLSSC------------ 411
Pogona_vitticeps_[82]               -SELVRLELSCGHFLNETCLEVIAETCLNLQELNLSSC------------ 410
Anolis_carolinensis_[82]            -SELVRLELSCGHFLNEACLEVIAEACLNLQELNLSSC------------ 410
Crotalus_tigris_[81]                -SELVRLELSCGHFLNEACLEVIADTCLNLQELNLSSC------------ 411
Xenopus_laevis_[75]                 -SELVRLELACGHFLNEACLEVIAEMCPNLQELNLSSC------------ 406
Xenopus_tropicalis_[76]             -SELVRLELACGHFLNEACLEVIAEMCPNLQELNLSSC------------ 408
Geotrypetes_seraphini_[77]          -AELLRLELACGHFLNETCLEVIAETCPNLQELNLSSC------------ 403
Callorhinchus_milii_[74]            -SELVRLELACCHFLNETCLEVIAQMCPNLQELNLSSC------------ 401
Scyliorhinus_torazame_[72]          -FELVRLELACCHFLNETCLEVIAQMCPNLQELNLSSC------------ 402
Latimeria_chalumnae_[77]            -SELTRLDLACSHFLNEACLEIIAQMCPNLQDINLSSC------------ 415
Takifugu_rubripes_[69]              -LSLVCLELSCCHFLNEACVEVISETCPGLQELNLSSC------------ 397
Cynoglossus_semilaevis_[69]         -HNLMCLELSCCHFLNEACLEVISQTCPELQELNLSSC------------ 403
Salmo_salar_[70]                    -GSLVCLELSCCHFLSEPCLEVISQTCPGLQELNLSSC------------ 403
Oncorhynchus_nerka_[70]             -GSLVCLELSCCHFLSEPCLEVISQTCPGLQELNLSSC------------ 403
Danio_rerio_[68]                    -ASLVCLEVSCCHFLTEACLEVITQTCPCLQELNLASC------------ 406
Anguilla_anguilla_[71]              -MGLVCLELACCHFLTEGCMEVIAQTCPALQELSLSSC------------ 399
Protopterus_annectens_[68]          -SQLIRLELSCCHFLDEICIEAIAQMCPNLQELNLSSC------------ 404
Petromyzon_marinus_[53]             -RGLLRLELSCCEFVTEESVGAIARCCPALRALDLSCCRATAAATTAASA 327
Ciona_intestinalis_[41]             LSSLSYLDVGSSPCITDEVLTTMTAVLPGLNHLNIESC------------ 365
Branchiostoma_floridae_[49]         -SELTCLRLACSRFLYADCLRAVGVSCPLLQELDLSSC------------ 359
Branchiostoma_lanceolatum_[48]      -SELTCLRLSCSRFLYADCLRAVGVNCPLLQELDLSSC------------ 359
Lamellibrachia_satsuma_[40]         -TEMTCLHVGCCRFLDNGILEMITKSCPNLQDLNLECD------------ 335
Mytilus_edulis_[44]                 -SELNTLYLANCKFVDSEVLRLLSEYCPKLADLDLQSC------------ 370
Stylophora_pistillata_[43]          -SNLVCLRLSCCQFVNGEVIKAISKFCPNLEELDLQSCSSE--------- 369
Nematostella_vectensis_[40]         -GQLICLRLSSCSFVTSHAVYTISRTCPSLQELDISSCK----------- 363
Solenopsis_invicta_[43]             -SLLTHLRLNCCSRIDDSIILKISRICKNLRELGLSNC------------ 300
ALPHAFOLD STRUCTURE:                 ----BBB--------AAAAAAAAAA-----BBB----            
% sequences matching query:          ▅▅▇▄▄▇▅▇▄▆▁▅▇▆▄▅▂▅▆▅▃▆▂▃▃▇▆▄▇▆ ▇▅▇▆▇▇            
                                       :  * :     :    :  :      *  :.:               

Patiria_miniata_[41]                --------LDSDAFNPLTTLSNLTRLNLYRTRITETVVINIIRNSPKLEH 402
Lytechinus_variegatus_[42]          --------LKPNSYGCLHSLKNLERLNLYRAKITEAEMIQIFSHTPHIRH 405
QUERY_SEQUENCE                      ------DKLPPQAFNHIAKLCSLKRLVLYRTKVEQTALLSILNFCSELQH 455
Homo_sapiens_[100]                  ------DKLPPQAFNHIAKLCSLKRLVLYRTKVEQTALLSILNFCSELQH 455
Macaca_mulatta_[98]                 ------DKLPPQAFNHIAKLCSLKRLVLYRTKVEQTALLSILNFCSELQH 455
Otolemur_garnettii_[94]             ------DKLPPQAFNHIAKLCSLKRLVLYRTKVEQTALLSILNFCSELQH 455
Ursus_arctos_[95]                   ------DKLPPQAFNHIAKLCSLRRLVLYRTKVEQTALLSILNFCSELQH 455
Felis_catus_[96]                    ------DKLPPQAFNHIAKLCGLRRLVLYRTKIEQTALLSILNFCSELQH 455
Canis_lupus_[95]                    ------DKLPPQAFNHIAKLCGLKRLVLYRTKVEQTALLSILNFCSELQH 455
Myotis_myotis_[94]                  ------DKLPPQAFNHIAKLCGLKRLVLYRTKVEQTALLSILNFCSELQH 455
Equus_caballus_[95]                 ------DKLPPQAFNHVAKLCGLKRLILYRTKVEQTALLSILNFCSELQH 455
Neosciurus_carolinensis_[95]        ------DKLPPQAFNHIAKLCSLKRLVLYRTKVEQTALLSILNFCSELQH 455
Orcinus_orca_[94]                   ------DKLPPQAFNHIAKLCGLKRLVLYRTKVEQTALLSVLNFCSELQH 454
Sus_scrofa_[94]                     ------DKLPPQAFNHIAKLCGLKRLILYRTKVEQTGLLSILNFCSELQH 455
Bos_taurus_[93]                     ------DKLPPQAFSHIAKLCGLKRLVLYRTKVEQTALLSILNFCSDLQH 455
Rattus_norvegicus_[93]              ------DKLPPQAFGHIAKLRSLKRLILYRTKVEQTALLSILNFCAELQH 455
Mus_musculus_[93]                   ------DKLPPQAFGHIAKLCSLKRLVLYRTKVEQTALLSILNFCAELQH 455
Monodelphis_domestica_[89]          ------DKLSPQAFNHIAKLCGLKRLVLYRTKVEQTSLLSILNFCSELQH 455
Columba_livia_[87]                  ------DKIPPQAFNHIAKLGNLKRLILYRTKVEQTALLSILNFCSELQH 454
Taeniopygia_guttata_[87]            ------DKIPPQAFNHIAKVGSLKRLILYRTKVEQTALLSILNFCSELQH 454
Gallus_gallus_[86]                  ------DKIPPQAFNHIAKVGSLKRLVLYRTKVEQTALLSILNFCSELQH 454
Trachemys_scripta_elegans_[88]      ------DKLPPQAFNHIAKVCSLKRLILYRTKVEQTALLSILNFCSELQH 455
Pogona_vitticeps_[82]               ------DKLPPQAFNHIAKLYKLTRLILYRTKIEQTALLSILNFCSELQH 454
Anolis_carolinensis_[82]            ------DKLPPQAFNHISKLHNLTRLILYRTKVEQTALLSILNFCSELQH 454
Crotalus_tigris_[81]                ------DKIPSQAFNHIAKLCNVTRLILYRTKIEQTALLSILNFCLELQH 455
Xenopus_laevis_[75]                 ------DKLPPQAFSHICKLSGLKRLVLYRTKIEQTALLSILNFCPEIQH 450
Xenopus_tropicalis_[76]             ------DKLPPQAFSHICKLSGLKRLVLYRTKIEQTALLSILNFCPEIQH 452
Geotrypetes_seraphini_[77]          ------DKLPPQAFSHIAKICGLKHLILYRTKVEQTALLSILNFCSGLQH 447
Callorhinchus_milii_[74]            ------DKLNAQAFCHIAKISGLRRLVLYRTKIEQTALLSILNFCTELQH 445
Scyliorhinus_torazame_[72]          ------DKLNTRAFCHIAKISGLRRLVVYRTKIEQTALLSILNFCLELQH 446
Latimeria_chalumnae_[77]            ------DKLPPQAFNHFAKVSGLRRLVLYRTKIEQTALLSILNFCSEIQH 459
Takifugu_rubripes_[69]              ------DRLQPPSFTHISKLTRLRRLVLYRTKIEQTAILTILTFCIELRH 441
Cynoglossus_semilaevis_[69]         ------DRLHSQAFTHISKITRLRRLVLYRTKIEQTAILSILTFCIELRH 447
Salmo_salar_[70]                    ------DRLHPQAFTHISKLTQLRRLVLYRTKIEQTAMLSILTFCIELRH 447
Oncorhynchus_nerka_[70]             ------ERLHPQAFTHISKLTQLRRLVLYRTKIEQTAMLSIVTFCIELRH 447
Danio_rerio_[68]                    ------DRLQPQAFNHIAKLTHLRRLVLYRTKVEQSAILSILTFCPELRH 450
Anguilla_anguilla_[71]              ------DRLHPQAFAHIAQMTSLRRLILYRTKVEQTALLSILTFCTQLQH 443
Protopterus_annectens_[68]          ------IRLQSSAFNHISKISGLRRLVLYRTKIEQTALLSTLNFCSQLQH 448
Petromyzon_marinus_[53]             TAAGAGTPQPASTFRSLASLHDLRHLNLYRTGVDEEVLSEIIGACPQLQT 377
Ciona_intestinalis_[41]             ------DKPSSEGLRVLHKLKQLETLNLYRTKVDDAGIICVLHSNNNLQS 409
Branchiostoma_floridae_[49]         ------TYLHDTAFQQVANFTSLRRLNLYRTSVVGSTVRSIIRNNPGLEY 403
Branchiostoma_lanceolatum_[48]      ------TYLHDTAFQQVANFTSLRRLNLYRTSIVGSTVRSIIRSNPGLEY 403
Lamellibrachia_satsuma_[40]         ------KKISVGGFLHVGRLPRLSRLNLYRTSIDVYSLISIIRQCHELEH 379
Mytilus_edulis_[44]                 ------MGLDGIGLIHLTKLKGLKRLNLYRTHVDIHSLIAIIRTSPNLEC 414
Stylophora_pistillata_[43]          ------SSLSEDLLLELANLKRMKRINFYRVPVKDHLLKQLIQSYRNLQH 413
Nematostella_vectensis_[40]         -------AIGEKGFLELQMLKKLERLNLYQTAITDTILVSALCSWPTLKH 406
Solenopsis_invicta_[43]             ------DSIKDKGFSYLENLEFLEHLNLYRTHIKTQTLCKILRRNRQMRH 344
ALPHAFOLD STRUCTURE:                      ------------------BBB-------AAAAAAAAAA-----B
% sequences matching query:               ▅▄▅▃▄▄▅▆▂▅▅▄▅▅▁▁▇▂▆▇▃▇▇▇▇▅▃▅▅▅▅▅▅▆▆▅▄▅▅▂▄▆▅▆
                                                    .  .  :  : .*:. :    :   .     :. 

Patiria_miniata_[41]                LNLGAIQTIQSFDNVVAELVK-CKYLLSLNLWRARSLTITGLGALSEGCK 451
Lytechinus_variegatus_[42]          LNLGGIRFIVTLDNVMQQLAKTCPHLESLDLWRAKTLSFVGLGHIAAGCP 455
QUERY_SEQUENCE                      LSLGSCVMIEDYDVIASMIGAKCKKLRTLDLWRCKNITENGIAELASGCP 505
Homo_sapiens_[100]                  LSLGSCVMIEDYDVIASMIGAKCKKLRTLDLWRCKNITENGIAELASGCP 505
Macaca_mulatta_[98]                 LSLGSCVMIEDYDVIASMIGAKCKKLRTLDLWRCKNITENGIAELASGCP 505
Otolemur_garnettii_[94]             LSLGSCVMIEDYDVIASMIGAKCKKLRTLDLWRCRNITENGIAELASGCP 505
Ursus_arctos_[95]                   LSLGSCVMIEDYDMIASMIGAKCKKLRTLDLWRCKNITENGIAELASGCP 505
Felis_catus_[96]                    LSLGSCVMIEDYDVIASMIGAKCKKLRTLDLWRCKNITENGIAELASGCP 505
Canis_lupus_[95]                    LSLGSCVMIEDYDVIASMIGAKCKKLRTLDLWRCKNITENGIAELASGCP 505
Myotis_myotis_[94]                  LSLGSCVMIEDYDVIASMIGAKCKKLRTLDLWRCKNITENGIAELASGCP 505
Equus_caballus_[95]                 LSLGSCVMIEDYDVIASMIGAKCKKLRTLDLWRCKNITENGIAELAAGCP 505
Neosciurus_carolinensis_[95]        LSLGSCVMIEDYDVIASMIGAKCKKLRTLDLWRCKNITENGIAELASGCP 505
Orcinus_orca_[94]                   LSLGSCVMIEDYDVIASMIGAKCKKLRTLDLWRCKNITENGIAELASGCP 504
Sus_scrofa_[94]                     LSLGSCVMIEDYDVIASVIGAKCKKLRTLDLWRCKNITENGIAELASGCP 505
Bos_taurus_[93]                     LSLGSCVMIEDYDVTASMIGAKCKKLRTLDLWRCKNITESGIAELASGCP 505
Rattus_norvegicus_[93]              LSLGSCVMIEDYDVIASMIGAKCKSLRTLDLWRCKNITENGIAELASGCA 505
Mus_musculus_[93]                   LSLGSCVMIEDYDVIASMIGAKCKNLRTLDLWRCKNITENGIAELASGCV 505
Monodelphis_domestica_[89]          LSLGSCVMIEDYDVIASMIGTKCKKLRTLDLWRCKNITENGIAELASGCQ 505
Columba_livia_[87]                  LSLGSCVMIEDYDLIASMMGAKCKKLRSLDLWRCKNITESGIAELASGCQ 504
Taeniopygia_guttata_[87]            LSLGSCVMIEDYDLIASMMGAKCKKLRSLDLWRCKNITESGIAELASGCQ 504
Gallus_gallus_[86]                  LSLGSCVMIEDYDLIASMMGAKCKKLRSLDLWRCKNITENGIAELASGCQ 504
Trachemys_scripta_elegans_[88]      LSLGSCVMIEDYDLIASMMGAKCKKLRTLDLWRCKNITENGIAELASGCQ 505
Pogona_vitticeps_[82]               LSLGSCVMIEDYDTVASMMGAKCKKLKTLDLWRCKNITENGIAELAAGCS 504
Anolis_carolinensis_[82]            LSLGSCVMIEDYDTVASMMGAKCKKLRTLDLWRCKNITENGIAELATGCP 504
Crotalus_tigris_[81]                LSLGSCVRIEDYDTVASMMGAKCKKLRTLDLWRCKNISENGLAELAAGCP 505
Xenopus_laevis_[75]                 LSLGSCVLIEDYDLIASVLGAKCKKLRSLDLWRSKNITERGIAELASGCV 500
Xenopus_tropicalis_[76]             LNLGSCVLIEDYDLVASVLGAKCKKLRSLDLWRCKNITERGIAELASGCL 502
Geotrypetes_seraphini_[77]          LNLGSCVMIEDYDLIASMMGAKCKKLRSLDLWRCKNITENGIAALVSGCQ 497
Callorhinchus_milii_[74]            LCLGSCVMIEDYDLVVGVIGAKCKKLRSLDLWRSKNITENGIAELVTGCR 495
Scyliorhinus_torazame_[72]          LSLGSCVMVDDYDLVASVIGAKCKKLRSLDLWRCKNITENGIAAIVSGCR 496
Latimeria_chalumnae_[77]            LNLGSCVMIEDYDMVASMIGAKCKNLHTLDLWRCKNLTEKGLADLVSGCC 509
Takifugu_rubripes_[69]              LNLGSCVMIEDYDVVASMLAARSSFLRSLDLWRCKNLTDRGLLELVSGCR 491
Cynoglossus_semilaevis_[69]         LNLGSCVMIEDYDVVASMLAARCRSLCSLDLWRCRNLTDRGLAELVTGCR 497
Salmo_salar_[70]                    LNLGSCVMIDDYDVVASMLAVRCRSLRSLDLWRCRNLTERGLAELAAGCR 497
Oncorhynchus_nerka_[70]             LNLGSCVMIDDYDVVASMLAVRCRSLRSLDLWRCRNLTERGLAELAAGCR 497
Danio_rerio_[68]                    LNLGSCVMIEDYDVVVSMVSARCRSLRSLDLWRCRNLSERGLAELVSGCR 500
Anguilla_anguilla_[71]              LNLGSCVMIEDYDVVASMLGVRCRSLRSLDLWRCKNLTERGLTELVSGCG 493
Protopterus_annectens_[68]          LSLGSCFKIEDYDMVASMIGAKCRDLRSLDLWRC-NISDNGIASLVSGCT 497
Petromyzon_marinus_[53]             LNIGSCVQVENGDDVLVALARSCPRLEGVDAWRLHGVTHVGLMELVMSCP 427
Ciona_intestinalis_[41]             LNLGSCQQITDYDRVFCEIAAHCKQMRIIDAWRARSLTSRGLNELAKNCQ 459
Branchiostoma_floridae_[49]         LNLGGCKSCDGMDDVAIDLAQHCPQLKAVDFWRCRSLTNIGLRALASGCS 453
Branchiostoma_lanceolatum_[48]      LNLGGCKSCDGMDDVAIDLAQHCPQLKAVDFWRCRSLTNIGLRALASGCS 453
Lamellibrachia_satsuma_[40]         LNLGSCTCVNNFDDVALELGKNCKKLVSLDLWRAKTISDVGLRGIADNCS 429
Mytilus_edulis_[44]                 LNLGSCSRINNFDEVAIELSKHCKKLKSLDLWRSRTITDVGLRALAYNCP 464
Stylophora_pistillata_[43]          LNLGDCHHITECDTIMQLLSKHCRGLVSLDLWRNRSLSDVGIMSLADGCT 463
Nematostella_vectensis_[40]         LNLGGCADITQCDDITQTLALHCRSLLSLDLWRQKSLTSDGVFNLANGCT 456
Solenopsis_invicta_[43]             LYIGSTDINLNVDEVAMELRNSCPDLESIDLWKTHGFTWQGIDALS-ECK 393
ALPHAFOLD STRUCTURE:                BB---------AAAAAAAAAAA-----BBB--------AAAAAAAAAA--
% sequences matching query:         ▇▃▇▇▆▇▅▄▆▅▅▅▇▂▂▆▅▄▂▄▄▄▇▄▃▇▅▂▆▇▆▇▇▅▄▅▄▆▄▂▇▄▅▅▇▅▄▆▇▁
                                    * :*        *     :   .  :  :: *:   .:  *:  :   * 

Patiria_miniata_[41]                NLQEIDLGWCVQLRGTQFSSSFVSFVQSCRKLRKLFLTAVRSVSNNDMNA 501
Lytechinus_variegatus_[42]          NLLELDVGWCSDLS--VNTTWLRKLVCNCPRLKKLFLTSIRSIADCDLHS 503
QUERY_SEQUENCE                      LLEELDLGWCPTLQ--SSTGCFTRLAHQLPNLQKLFLTANRSVCDTDIDE 553
Homo_sapiens_[100]                  LLEELDLGWCPTLQ--SSTGCFTRLAHQLPNLQKLFLTANRSVCDTDIDE 553
Macaca_mulatta_[98]                 LLEELDLGWCPTLQ--SSTGCFTRLARQLPHLQKLFLTANRSVCDTDIEE 553
Otolemur_garnettii_[94]             LLEELDLGWCPTLQ--SSAGCFTRLARQLPNLQKLFLTANRSVCDIDIEE 553
Ursus_arctos_[95]                   LLEELDLGWCPTLQ--SSTGCFARLARRLPNLQKLFLTANRSVCDTDIEE 553
Felis_catus_[96]                    LLEELDLGWCPTLQ--SSTGCFARLARQLPNLQKLFLTANRSVCDTDIEE 553
Canis_lupus_[95]                    LLEELDLGWCPTLQ--SSTGCFAKLARQLPNLQKLFLTANRSVCDTDIEE 553
Myotis_myotis_[94]                  LLEELDLGWCPTLQ--SSTGCFAKLARHLPNLQKLFLTANRSVCDTDIEE 553
Equus_caballus_[95]                 LLEELDLGWCPTLQ--SSTGCFARLARQLPNLQKLFLTANRSVCDTDIEE 553
Neosciurus_carolinensis_[95]        LLEELDLGWCPTLQ--SSTGCFARLARQLPNLQKLFLTANRSVCDTDIEE 553
Orcinus_orca_[94]                   LLEELDLGWCPTLQ--SSTGCFAKLARQLPNLQKLFLTANRSVCDTDIEE 552
Sus_scrofa_[94]                     LLEELDLGWCPTLQ--SSTGCFAKLARQLPNLQKLFLTANRSVCDTDIEE 553
Bos_taurus_[93]                     LLEELDLGWCPTLQ--SSTGCFARLAHQLPNLQKLFLTANRSVCDTDIEE 553
Rattus_norvegicus_[93]              LLEELDLGWCPTLQ--SSTGCFARLARQLPNLQKLFLTANRSVCDTDIEE 553
Mus_musculus_[93]                   LLEELDLGWCPTLQ--SSTGCFVRLARQLPNLQKLFLTANRSVCDTDIEE 553
Monodelphis_domestica_[89]          LLEELDLGWCPTLQ--SSTGCFANLARKLPNLQKLFLTANRSVCDTDIEE 553
Columba_livia_[87]                  LLEELDLGWCPTLQ--SSTGCFTNLARKLPNLQKLFLTANRSVCDTDIEE 552
Taeniopygia_guttata_[87]            LLEELDLGWCPTLQ--SSTGCFTNLARKLPNLQKLFLTANRSVCDTDIEE 552
Gallus_gallus_[86]                  LLEELDLGWCPTLQ--SSTGCFTNLARKLPNLQKLFLTANRSVCDTDIEE 552
Trachemys_scripta_elegans_[88]      LLEELDLGWCPTLQ--SSTGCFTSLARKLPNLQKLFLTANRSVCDTDIEE 553
Pogona_vitticeps_[82]               LLEELDLGWCPTLQ--SSTGCFAKLACKLPNLQKLFLTANRSVCDSDIEE 552
Anolis_carolinensis_[82]            LLEELDLGWCPTLQ--SSTGCFAKLASKLPNLQKLFLTANRSVCDSDIEE 552
Crotalus_tigris_[81]                LLEELDLGWCPTLQ--SSTGCFAKLARKLPNLQKLFLTANRSVCDSDIEE 553
Xenopus_laevis_[75]                 LLEELDLGWCPTLQ--SSTGCFVNVASKLPNLRKLFLTANRSICDSDIEE 548
Xenopus_tropicalis_[76]             LLEELDLGWCPTLQ--SSTGCFVNLASKLPNLRKLFLTANRSVCDSDIEE 550
Geotrypetes_seraphini_[77]          NLEELDLGWCPTLQ--SSTGCFAKLARSLANLRKLFLTANRSVCDADIEE 545
Callorhinchus_milii_[74]            LLEELDLGWCSTLQ--SSSSCFVRLARNLPNLRKIFLTANRSVCDTDIEE 543
Scyliorhinus_torazame_[72]          LLEELDLGWCPTLQ--SSTGCFIKLARKLPNLRKIFLTANRSVCDTDIEE 544
Latimeria_chalumnae_[77]            LLKELDLGWCATLQ--SGTGCFVNLARKLPSLRKLFLTANRSVCDTDIEE 557
Takifugu_rubripes_[69]              MLEELDLGWCPTLQ--SSTGCFQNLARGLPRLRKLFLTANRTVCDSDIEA 539
Cynoglossus_semilaevis_[69]         MLEELDLGWCPTLQ--SNTGCFQHLARSLPYLRKLFLTANRTVCDSDIDE 545
Salmo_salar_[70]                    LLEELDLGWCSTLQ--SSSGCFQHLARNLPCLRKLFLTANRTVCDSDIEE 545
Oncorhynchus_nerka_[70]             LLEELDLGWCSTLQ--SSSGCFQHLARNLPCLRKLFLTANRTVCDSDIEE 545
Danio_rerio_[68]                    LLEELDLGWCSTLQ--SSSGCFQHLARSLPRLRKLFLTANRTVCDADLEE 548
Anguilla_anguilla_[71]              LLEELDLGWCSTLQ--SSSGCFAQLARRLPRLRKLFLTANRTVCDSDIEE 541
Protopterus_annectens_[68]          LLEELDLGWCSALQ--SSTGCFVNLARKLPWLRKIYLTANRSVCDTDIEE 545
Petromyzon_marinus_[53]             HLQELDLGWCSGLQ--SGTGVFQLLARSLPALRRLYLTANRTVGDHDLAA 475
Ciona_intestinalis_[41]             FLEELDFGWCGTLQ--SSTGCFTYLARCCPNLKKLFLTANRTVADAEIRM 507
Branchiostoma_floridae_[49]         LLLELDLGWCPELR--SNTGCFVSLAQSCHLLKKLFVTANRTVSDNDLFA 501
Branchiostoma_lanceolatum_[48]      LLLELDLGWCSELR--SNMGCFVYLAQSCHLLRKLFVTANRTVSDNDLFA 501
Lamellibrachia_satsuma_[40]         QLQELDLGWCSDLR--SATGCFPHLAKNCRQLRKLFLTANRTVCDNDVVA 477
Mytilus_edulis_[44]                 DLEELDLGWCPELR--SGSCCYLDLVDRCHKIKKLYLTANRTVCDDDLNA 512
Stylophora_pistillata_[43]          LLEELDVGWCSTVI--NAAECISCLTSKCRKLKKLFLTALRSVSDDVINA 511
Nematostella_vectensis_[40]         QLQELEIGWCTNVV--SSSGCIQELTRKCPKLKKLFMAAIRSVSDDDVNE 504
Solenopsis_invicta_[43]             NLREVDFGWCGNTT--GHGDSFRKLLSSCQRLEKVYLASFKGLTERDLRA 441
ALPHAFOLD STRUCTURE:                ---BBB--------  ----AAAAAAAA-----BBB-------BAAAAAA
% sequences matching query:         ▅▇▅▇▇▇▆▇▇▇▄▅▇▅  ▆▅▅▆▆▆ ▁▇▆ ▁▅▆▃▇▂▇▆▆▇▇▇▆▇▅▇▅▇▂▇▅ ▅
                                     * *::.***              .      :.:::::: : : :  :  

Patiria_miniata_[41]                IAAYLPDLEQLDVLGTLSVSTDGVQRILESCPKMRFCDLSFCNSMSDMEI 551
Lytechinus_variegatus_[42]          IASNLPDLEQLDLLGAQRVSQQGITRVLDKCSKLIFLDVSFCQQLTLDVV 553
QUERY_SEQUENCE                      LACNCTRLQQLDILGTRMVSPASLRKLLESCKDLSLLDVSFCSQIDNRAV 603
Homo_sapiens_[100]                  LACNCTRLQQLDILGTRMVSPASLRKLLESCKDLSLLDVSFCSQIDNRAV 603
Macaca_mulatta_[98]                 LACNCTRLQQLDILGTRMVSPASLRKLLESCKDLSLLDVSFCSQIDNRAV 603
Otolemur_garnettii_[94]             LACHCTRLQQLDILGTRMVSPASLRKLLESCKDLSLLDVSFCSQIDNRAV 603
Ursus_arctos_[95]                   LACNCTRLRQLDILGTRMVSPASLRKLLESCKDLSLLDVSFCSQIDNRAV 603
Felis_catus_[96]                    LACNCTRLRQLDILGTRMVSPASLRKLLESCKDLCLLDVSFCSQIDNRAV 603
Canis_lupus_[95]                    LACNCTRLRQLDILGTRMVSPASLRKLLESCKDLSLLDVSFCSQIDNRAV 603
Myotis_myotis_[94]                  LACNCTRLRQLDILGTRMVSPMSLRKLLESCKDLSLLDVSFCSQIDNRAV 603
Equus_caballus_[95]                 LACNCTRLRQLDILGTRMVSPASLRKLLESCRDLSLLDVSFCSQIDNRAV 603
Neosciurus_carolinensis_[95]        LACNCIKLRQLDILGTRMVSPASLRKLLESCKDLSLLDVSFCSQIDNRAV 603
Orcinus_orca_[94]                   LACNCTRLRQLDILGTRMVSPASLRKLLESCKDLSLLDVSFCSQIDNRAV 602
Sus_scrofa_[94]                     LACNCTRLRQLDILGTRMVSPASLRKLLESCKDLSLLDVSFCSQIDNRAV 603
Bos_taurus_[93]                     LASNCTRLRQLDILGTRMVSPASLRKLLESCKDLSLLDVSFCSQIDNRAV 603
Rattus_norvegicus_[93]              LASNCTRLQQLDILGTRMVSPASLRKLLESCKDLSLLDVSFCSQIDNRAV 603
Mus_musculus_[93]                   LASNCTRLQQLDILGTRMVSPASLRKLLESCKDLSLLDVSFCSQIDNKAV 603
Monodelphis_domestica_[89]          LANNCSRLQQLDILGTRMVSPASLRKLLESCKNLSLLDVSFCSQIDNRVV 603
Columba_livia_[87]                  LAANCTHLRQLDILGTRMVSPASLRKLLESCKDLSLLDVSFCSQIDNRVV 602
Taeniopygia_guttata_[87]            LAANCTHLRQLDILGTRMVSPASLRKLLESCKDLSLLDVSFCSQIDNRVV 602
Gallus_gallus_[86]                  LAANCTHLRQLDILGTRMVSPASLRKLLESCKDLSLLDVSFCSQIDNRVV 602
Trachemys_scripta_elegans_[88]      LAANCTHLRQLDILGTRMVSPASLRKLLESCKDLSLLDVSFCSQIDNRVV 603
Pogona_vitticeps_[82]               LAANCTNLRQLDILGTRMVSPASLRKLLESCKDLSLLDVSFCSQIDNRVV 602
Anolis_carolinensis_[82]            LAANCTSLRQLDILGTRMVSPASLRKLLESCKELSLLDVSFCSQIDNRVV 602
Crotalus_tigris_[81]                LAANCTNLRQLDILGTRMVSPASLRKLLESCKELSLLDVSFCSQIDHRAF 603
Xenopus_laevis_[75]                 LARNCQHLQQLDILGTRMVSPTALHKLLECCKELVLLDVSFCSQIDSRVV 598
Xenopus_tropicalis_[76]             LARNCQHLQQLDILGTRMVSPAALCKLLECCKELFLLDVSFCSQIDSRVV 600
Geotrypetes_seraphini_[77]          LAANCSRLQYLDILGTRMVSPESLRKLLQSCKELALLDVSFCSQIDNQAV 595
Callorhinchus_milii_[74]            LAANCPLLYHVDILGTRMVSPGALRKLLQSCKELHLLDISFCSQIDTRVV 593
Scyliorhinus_torazame_[72]          LATNCPHLFHVDILGTRMVSPGALRKLLQFCKELCLLDVSFCSQIDSRVV 594
Latimeria_chalumnae_[77]            LAANCPLLQQLDILGTRMVSPASLRKLLQSCKELCLLDVSFCSQIDSRVV 607
Takifugu_rubripes_[69]              LATCCPSLQHLDILGTRLVSSASLKKLLQSCPQLLLLDVSFCSQIDTRAV 589
Cynoglossus_semilaevis_[69]         LAANCPSLQHLDILGTRLVSAASLKQLLQSCPRLLLLDVSFCCQIDTRVV 595
Salmo_salar_[70]                    LAANCPALQHLDILGTRMVSSSSLRKLLQACPKLLLLDVSFCSQVDARIV 595
Oncorhynchus_nerka_[70]             LAANCPALQHLDILGTRMVSSSSLRKLLQACPKLLLLDVSFCSQVDARIV 595
Danio_rerio_[68]                    LAANCSALQHLDILGTRMVSSASLRKLLQCCPRLKLLDVSFCSQIDSRFV 598
Anguilla_anguilla_[71]              LAARCPALQHLDILGTRMVSAASLRKLLRSCPRLLLLDVSFCSQIDARTV 591
Protopterus_annectens_[68]          LAANCPNLQHLDILGTRLVSPASLRKLLQSCVELSLLDISFCSQIDTKVV 595
Petromyzon_marinus_[53]             LARHCPRLQQLDILGTRMVSTSALWELLWSCRELRLLDVSFCSRVDARLV 525
Ciona_intestinalis_[41]             LAEYCIKLRQLDILGTRQVSVAAVELLLHQCKDLQFLDLSFCFSFTVDVV 557
Branchiostoma_floridae_[49]         LAKHCRDLEQLDILGTRMVSPDGALAVLNSCKKLSFFDISFCSQLDFAMV 551
Branchiostoma_lanceolatum_[48]      LAKHCRDLEQLDILGTRMVSPDGALAVLNSCKKLSFFDISFCSQLDFAMV 551
Lamellibrachia_satsuma_[40]         LATHCPLLEQLDILGTREVSHTAAHSVLENCQKLRMFDVSYCANIDFATV 527
Mytilus_edulis_[44]                 IASNCPDLEQLDILGTRQVSEESVLRILQSCPRMIMFDVSFCFSIEHEVV 562
Stylophora_pistillata_[43]          LANNCPDLEQVDVLGTGLIHPHSITRLLKECKKLRFLDISFCSQLSNKFV 561
Nematostella_vectensis_[40]         IAENCKELEQLDILGTALVTMVTIKRVVQNCCKLKFADLSFCNKLSNEFV 554
Solenopsis_invicta_[43]             LTL-CKNLRQLDLLGSLSLTSDICCAFFTNCPKLEMIDLSFCDNISDYMI 490
ALPHAFOLD STRUCTURE:                AAAA-----BBB-----B--AAAAAAAAAA-----BBB--------AAAA
% sequences matching query:         ▆▇▁▅▇▂▁▇▁▅▇▇▆▇▇▇▆▅▇▇▄▄▅▅▄▅▆▇▃▅▇▄▂▇▃▅▆▇▅▇▇▇▆▆▅▆▃▅▁▇
                                    ::     *  :*:**:  :       ..  *  : : *:*:*  .    .

Patiria_miniata_[41]                IVLRAAYPKVTIQRSFV- 568
Lytechinus_variegatus_[42]          SQLREQYHHINIKKSFT- 570
QUERY_SEQUENCE                      LELNASFPKVFIKKSFTQ 621
Homo_sapiens_[100]                  LELNASFPKVFIKKSFTQ 621
Macaca_mulatta_[98]                 LELNASFPKVFIKKSFTQ 621
Otolemur_garnettii_[94]             LELNASFPKVFIKKSFTH 621
Ursus_arctos_[95]                   LELTVSFPKVFIKKSFTQ 621
Felis_catus_[96]                    LELNVSFPNVFIKKSFTQ 621
Canis_lupus_[95]                    LELNVSFPKVFIKKSFTQ 621
Myotis_myotis_[94]                  LEFNGSFPNVFIKKSFTQ 621
Equus_caballus_[95]                 LELNASFPKVFIKKSFTQ 621
Neosciurus_carolinensis_[95]        LELSANFPKVFIKRSFTQ 621
Orcinus_orca_[94]                   LELNVSFPKVFIKKSFTQ 620
Sus_scrofa_[94]                     LELNVSFPKVFIKKSFTQ 621
Bos_taurus_[93]                     LELSASFPKVFIKKSFTQ 621
Rattus_norvegicus_[93]              LELNASFPKVFIKKSFTQ 621
Mus_musculus_[93]                   LELNASFPKVFIKKSFTQ 621
Monodelphis_domestica_[89]          LELNASFPNVFIKKSFTQ 621
Columba_livia_[87]                  LELNANFPNVFIKKSFTQ 620
Taeniopygia_guttata_[87]            LELNASFPNVFIKKSFTQ 620
Gallus_gallus_[86]                  LELNANFPNVFIKKSFTQ 620
Trachemys_scripta_elegans_[88]      LELNASFPNVFIKKSFTQ 621
Pogona_vitticeps_[82]               LELNASFPNVLIKKSFTQ 620
Anolis_carolinensis_[82]            LELNANFPNVLIKKSFTQ 620
Crotalus_tigris_[81]                LELNASFPNVLIKKSFTQ 621
Xenopus_laevis_[75]                 QELTTRFPSVSIKKSFTQ 616
Xenopus_tropicalis_[76]             QELVTRFPSVSIKKSFTQ 618
Geotrypetes_seraphini_[77]          QELSSSFPHVAIKKSFTQ 613
Callorhinchus_milii_[74]            QEFNANFPKVSIKKSYTQ 611
Scyliorhinus_torazame_[72]          QELSANFPNVSIKKSYTQ 612
Latimeria_chalumnae_[77]            QELRASFPSVFIKKSYTQ 625
Takifugu_rubripes_[69]              QELSGVFPNVSIKKSFTQ 607
Cynoglossus_semilaevis_[69]         QELSGLFPNASIKKSFTQ 613
Salmo_salar_[70]                    QELCGLFPNVAIKKSFTQ 613
Oncorhynchus_nerka_[70]             QELCGLFPKVAIKKSFTQ 613
Danio_rerio_[68]                    QELNGLFPNVSIKKSFTQ 616
Anguilla_anguilla_[71]              QELSALFPAVAIKKSFTQ 609
Protopterus_annectens_[68]          QEFNAEFPHVAIKKSFTH 613
Petromyzon_marinus_[53]             GELRARYPAVAIKRSDCQ 543
Ciona_intestinalis_[41]             NRLRTMFPGVAIKRSFQE 575
Branchiostoma_floridae_[49]         YKWKMAFPDVALRKSF-- 567
Branchiostoma_lanceolatum_[48]      YKWKMAFPDVALRKSF-- 567
Lamellibrachia_satsuma_[40]         SQWREQFPRVSVKKSF-- 543
Mytilus_edulis_[44]                 NEWSRIFPNCSIKKSFQQ 580
Stylophora_pistillata_[43]          ENLRSRYPNVSIKKSFV- 578
Nematostella_vectensis_[40]         KQLRQDHPNIAFKKSF-- 570
Solenopsis_invicta_[43]             QRWQQKYIHVAIKRG--- 505
ALPHAFOLD STRUCTURE:                AAAAAA----BBB---B-
% sequences matching query:         ▂▅▆▂▂▂▆▇▁▆▂▆▇▆▇▆▅▅
                                          .    .::.   

Accession codes:
	- Patiria miniata: XP_038044928.1
	- Lytechinus variegatus: XP_041478371.1
	- Lamellibrachia satsuma: KAI0234501.1
	- Stylophora pistillata: XP_022792021.1
	- Nematostella vectensis: XP_032218375.1
	- Branchiostoma floridae: XP_035674239.1
	- Branchiostoma lanceolatum: tr|A0A8J9ZU16|A0A8J9ZU16_BRALA
	- Ciona intestinalis: tr|F6TDN1|F6TDN1_CIOIN
	- Xenopus laevis: OCT72748.1
	- Geotrypetes seraphini: tr|A0A6P8QE10|A0A6P8QE10_GEOSA
	- Xenopus tropicalis: KAE8593138.1
	- Latimeria chalumnae: tr|H3B230|H3B230_LATCH
	- Callorhinchus milii: XP_007891133.1
	- Scyliorhinus torazame: tr|A0A401NZE8|A0A401NZE8_SCYTO
	- Petromyzon marinus: XP_032832613.1
	- Anguilla anguilla: KAG5856911.1
	- Takifugu rubripes: XP_003965939.2
	- Danio rerio: CAQ15527.1
	- Cynoglossus semilaevis: tr|A0A3P8VDG2|A0A3P8VDG2_CYNSE
	- Salmo salar: XP_014055733.1
	- Oncorhynchus nerka: XP_029536080.1
	- Protopterus annectens: XP_043921731.1
	- Pogona vitticeps: XP_020637771.1
	- Crotalus tigris: XP_039212003.1
	- Trachemys scripta elegans: XP_034621889.1
	- Anolis carolinensis: tr|G1KK78|G1KK78_ANOCA
	- Gallus gallus: XP_004940417.1
	- Columba livia: tr|A0A2I0MUY1|A0A2I0MUY1_COLLI
	- Taeniopygia guttata: XP_030123491.1
	- Equus caballus: XP_001503907.1
	- Otolemur garnettii: XP_023373993.1
	- Bos taurus: XP_024852523.1
	- Myotis myotis: KAF6341210.1
	- Rattus norvegicus: AAI61859.1
	- Neosciurus carolinensis: XP_047414917.1
	- Homo sapiens: AAH91484.1
	- Macaca mulatta: AFE66409.1
	- Ursus arctos: XP_026367551.1
	- Orcinus orca: XP_004264842.1
	- Monodelphis domestica: XP_001377550.1
	- Canis lupus: XP_025300239.1
	- Mus musculus: BAC27850.1
	- Sus scrofa: ACY08795.1
	- Felis catus: XP_006931961.1
	- Mytilus edulis: CAG2193126.1
	- Solenopsis invicta: XP_025995380.2


The following species were outside the % identity thresholds: 
	- Caenorhabditis elegans (24%)
	- Meloidogyne enterolobii (24%)
	- Sycon ciliatum (36%)
	- Amphimedon queenslandica (23%)
	- Saccoglossus kowalevskii (27%)
	- Acanthaster planci (39%)
	- Oikopleura dioica (27%)
	- Eptatretus burgeri (27%)
	- Emiliania huxleyi (30%)
	- Dictyostelium discoideum (27%)
	- Entamoeba histolytica (31%)
	- Naegleria gruberi (23%)
	- Leishmania major (29%)
	- Trypanosoma brucei (26%)
	- Reticulomyxa filosa (30%)
	- Albugo laibachii (22%)
	- Bigelowiella natans (25%)
	- Plasmodium falciparum (23%)
	- Tetrahymena thermophila (33%)
	- Phytophthora lateralis (26%)
	- Guillardia theta (24%)
	- Capsaspora owczarzaki (24%)
	- Spironucleus salmonicida (31%)
	- Giardia duodenalis (33%)
	- Mercenaria mercenaria (25%)
	- Octopus bimaculoides (38%)
	- Octopus sinensis (38%)
	- Neurospora crassa (25%)
	- Saccharomyces cerevisiae (22%)
	- Schizosaccharomyces pombe (27%)
	- Coprinopsis cinerea (22%)
	- Schistosoma japonicum (32%)
	- Echinococcus granulosus (27%)
	- Drosophila melanogaster (33%)
	- Danaus plexippus (38%)
	- Parasteatoda tepidariorum (37%)
	- Ixodes scapularis (39%)
	- Penaeus japonicus (34%)
	- Homarus americanus (32%)
	- Portunus trituberculatus (37%)
	- Penaeus vannamei (34%)
	- Procambarus clarkii (34%)
	- Chlamydomonas reinhardtii (21%)
	- Lactuca sativa (21%)
	- Ostreococcus lucimarinus (38%)
	- Brassica rapa (27%)
	- Zea mays (21%)
	- Prunus persica (26%)
	- Nymphaea colorata (24%)
	- Helianthus annuus (24%)
	- Beta vulgaris (28%)
	- Glycine max (25%)
	- Nicotiana attenuata (25%)
	- Arabidopsis thaliana (24%)
	- Triticum aestivum (26%)
	- Solanum lycopersicum (27%)
	- Chara braunii (23%)
	- Selaginella moellendorffii (32%)
	- Physcomitrium patens (28%)
	- Musa acuminata (27%)
	- Oryza sativa (24%)
	- Amborella trichopoda (22%)
	- Vigna angularis (26%)
	- Escherichia coli (28%)
	- Myxococcus xanthus (28%)
	- Azotobacter vinelandii (0%)
	- Aliivibrio fischeri (0%)
	- Caulobacter vibrioides (30%)
	- Cereibacter sphaeroides (32%)
	- Mycobacterium tuberculosis (28%)
	- Bacillus subtilis (33%)
	- Streptomyces coelicolor (32%)
	- Synechocystis (23%)
	- Mycoplasmoides genitalium (23%)
	- Archaeoglobus fulgidus (27%)
	- Halobacterium salinarum (33%)
	- Picrophilus oshimae (34%)
	- Thermoplasma volcanium (25%)
	- Methanosarcina mazei (39%)
	- Pyrococcus furiosus (29%)
	- Saccharolobus solfataricus (0%)
	- Caldivirga maquilingensis (28%)
	- Pyrobaculum aerophilum (35%)
	- Sulfurisphaera tokodaii (25%)


The following species exceeded the length threshold: 
	- Ptychodera flava (identity: 46%, length: 3%)
	- Dimorphilus gyrociliatus (identity: 41%, length: 64%)
	- Agrobacterium radiobacter (identity: 46%, length: 5%)
	- Staphylococcus aureus (identity: 45%, length: 5%)
	- Nanoarchaeum equitans (identity: 40%, length: 6%)
